# Supplementary material for: Accuracy of Genomic Evaluations of Juvenile Growth Rate in Common Carp (Cyprinus carpio) Using Genotyping by Sequencing
Source: Front Genet. 2018 Mar 13;9:82. doi: 10.3389/fgene.2018.00082 (PMC5859378; doi:10.3389/fgene.2018.00082)
Supplement: TABLE S1 — Parentage and phenotypic information of juvenile common carp. [file Table_1.CSV]

Id	Sire	Dam	SL.mm.	Weight.gr.	Cross
Carp_Off1	Carp_Parent12_M	Carp_Parent25_F	76	17.4	2
Carp_Off10	Carp_Parent60_M	Carp_Parent4_F	72	13.2	4
Carp_Off100	Carp_Parent5_M	Carp_Parent18_F	89	21.3	1
Carp_Off1000	Carp_Parent2_M	Carp_Parent38_F	81	17.8	2
Carp_Off1001	Carp_Parent7_M	Carp_Parent38_F	74	14.4	2
Carp_Off1002	Carp_Parent16_M	Carp_Parent25_F	58	7.7	2
Carp_Off1003	Carp_Parent29_M	Carp_Parent17_F	79	15.3	3
Carp_Off1004	Carp_Parent29_M	Carp_Parent17_F	76	16.2	3
Carp_Off1005	Carp_Parent26_M	Carp_Parent7_F	75	15.4	3
Carp_Off1006	Carp_Parent2_M	Carp_Parent15_F	70	11.8	2
Carp_Off1007	Carp_Parent25_M	Carp_Parent29_F	83	18.5	1
Carp_Off1008	Carp_Parent10_M	Carp_Parent35_F	72	13.1	3
Carp_Off1009	Carp_Parent41_M	Carp_Parent35_F	84	21.4	3
Carp_Off1011	Carp_Parent19_M	Carp_Parent35_F	73	15.6	3
Carp_Off1012	Carp_Parent7_M	Carp_Parent25_F	77	16	2
Carp_Off1013	Carp_Parent59_M	Carp_Parent4_F	77	14.8	4
Carp_Off1015	Carp_Parent15_M	Carp_Parent18_F	73	14.3	1
Carp_Off1016	Carp_Parent59_M	Carp_Parent4_F	75	13.3	4
Carp_Off1017	Carp_Parent14_M	Carp_Parent18_F	83	17.4	1
Carp_Off1018	Carp_Parent15_M	Carp_Parent18_F	79	18.2	1
Carp_Off102	Carp_Parent38_M	Carp_Parent23_F	66	11.9	4
Carp_Off1020	Carp_Parent15_M	Carp_Parent33_F	81	17.1	1
Carp_Off1022	Carp_Parent16_M	Carp_Parent15_F	76	15	2
Carp_Off1023	Carp_Parent10_M	Carp_Parent10_F	76	15.4	3
Carp_Off1024	Carp_Parent18_M	Carp_Parent26_F	70	11.3	3
Carp_Off1025	Carp_Parent5_M	Carp_Parent24_F	75	15.7	1
Carp_Off1026	Carp_Parent7_M	Carp_Parent20_F	74	14	2
Carp_Off1028	Carp_Parent29_M	Carp_Parent10_F	75	15.1	3
Carp_Off1029	Carp_Parent11_M	Carp_Parent18_F	76	16.1	1
Carp_Off103	Carp_Parent23_M	Carp_Parent33_F	71	14.5	1
Carp_Off1031	Carp_Parent9_M	Carp_Parent38_F	76	15.1	2
Carp_Off1032	Carp_Parent30_M	Carp_Parent7_F	77	14.7	3
Carp_Off1033	Carp_Parent2_M	Carp_Parent15_F	74	15	2
Carp_Off1034	Carp_Parent2_M	Carp_Parent25_F	77	16.9	2
Carp_Off1036	Carp_Parent25_M	Carp_Parent24_F	74	14.5	1
Carp_Off1037	Carp_Parent27_M	Carp_Parent22_F	83	17.8	1
Carp_Off1038	Carp_Parent27_M	Carp_Parent22_F	72	14.4	1
Carp_Off1039	Carp_Parent20_M	Carp_Parent25_F	89	26	2
Carp_Off104	Carp_Parent12_M	Carp_Parent25_F	67	12.5	2
Carp_Off1040	Carp_Parent37_M	Carp_Parent9_F	74	14.8	4
Carp_Off1041	Carp_Parent37_M	Carp_Parent34_F	80	17.2	4
Carp_Off1042	Carp_Parent8_M	Carp_Parent20_F	67	10.3	2
Carp_Off1043	Carp_Parent6_M	Carp_Parent7_F	83	20	3
Carp_Off1044	Carp_Parent7_M	Carp_Parent20_F	77	16.3	2
Carp_Off1045	Carp_Parent26_M	Carp_Parent10_F	75	16.1	3
Carp_Off1046	Carp_Parent17_M	Carp_Parent18_F	84	20	1
Carp_Off1047	Carp_Parent44_M	Carp_Parent4_F	78	17.3	4
Carp_Off1048	Carp_Parent41_M	Carp_Parent10_F	74	15.8	3
Carp_Off1049	Carp_Parent42_M	Carp_Parent4_F	77	15.8	4
Carp_Off105	Carp_Parent41_M	Carp_Parent10_F	77	16.9	3
Carp_Off1050	Carp_Parent20_M	Carp_Parent25_F	78	17.8	2
Carp_Off1051	Carp_Parent27_M	Carp_Parent18_F	77	13.3	1
Carp_Off1053	Carp_Parent22_M	Carp_Parent38_F	71	11.5	2
Carp_Off1054	Carp_Parent18_M	Carp_Parent26_F	74	13.8	3
Carp_Off1055	Carp_Parent26_M	Carp_Parent17_F	70	12.8	3
Carp_Off1056	Carp_Parent29_M	Carp_Parent26_F	82	18.4	3
Carp_Off1057	Carp_Parent10_M	Carp_Parent10_F	68	13	3
Carp_Off1058	Carp_Parent27_M	Carp_Parent24_F	72	12.9	1
Carp_Off1059	Carp_Parent11_M	Carp_Parent18_F	80	17.1	1
Carp_Off106	Carp_Parent12_M	Carp_Parent12_F	73	15.1	2
Carp_Off1060	Carp_Parent45_M	Carp_Parent4_F	67	9.7	4
Carp_Off1061	Carp_Parent1_M	Carp_Parent24_F	75	15.6	1
Carp_Off1062	Carp_Parent8_M	Carp_Parent15_F	68	11.9	2
Carp_Off1064	Carp_Parent17_M	Carp_Parent33_F	83	17.8	1
Carp_Off1065	Carp_Parent34_M	Carp_Parent4_F	75	15.5	4
Carp_Off1066	Carp_Parent8_M	Carp_Parent25_F	84	20.7	2
Carp_Off1068	Carp_Parent8_M	Carp_Parent12_F	74	15	2
Carp_Off1069	Carp_Parent60_M	Carp_Parent4_F	73	12.9	4
Carp_Off1071	Carp_Parent67_M	Carp_Parent7_F	82	19.4	3
Carp_Off1072	Carp_Parent2_M	Carp_Parent15_F	67	11.7	2
Carp_Off1073	Carp_Parent44_M	Carp_Parent23_F	69	13	4
Carp_Off1075	Carp_Parent30_M	Carp_Parent17_F	78	17	3
Carp_Off1076	Carp_Parent25_M	Carp_Parent18_F	83	18.6	1
Carp_Off1077	Carp_Parent14_M	Carp_Parent33_F	75	13.9	1
Carp_Off1078	Carp_Parent59_M	Carp_Parent23_F	75	14.4	4
Carp_Off108	Carp_Parent8_M	Carp_Parent20_F	64	11	2
Carp_Off1080	Carp_Parent17_M	Carp_Parent33_F	91	25.7	1
Carp_Off1081	Carp_Parent67_M	Carp_Parent7_F	70	13.2	3
Carp_Off1082	Carp_Parent1_M	Carp_Parent18_F	78	15.2	1
Carp_Off1085	Carp_Parent25_M	Carp_Parent29_F	75	13.6	1
Carp_Off1086	Carp_Parent10_M	Carp_Parent17_F	75	14.4	3
Carp_Off1088	Carp_Parent60_M	Carp_Parent43_F	72	12.7	4
Carp_Off1089	Carp_Parent18_M	Carp_Parent35_F	75	15.4	3
Carp_Off1090	Carp_Parent45_M	Carp_Parent9_F	76	16.1	4
Carp_Off1091	Carp_Parent27_M	Carp_Parent18_F	82	17.2	1
Carp_Off1092	Carp_Parent6_M	Carp_Parent26_F	75	14	3
Carp_Off1093	Carp_Parent37_M	Carp_Parent4_F	77	17.4	4
Carp_Off1094	Carp_Parent41_M	Carp_Parent26_F	69	11.7	3
Carp_Off1095	Carp_Parent9_M	Carp_Parent38_F	78	15.4	2
Carp_Off1096	Carp_Parent7_M	Carp_Parent15_F	71	12.7	2
Carp_Off1097	Carp_Parent9_M	Carp_Parent38_F	78	15.1	2
Carp_Off1098	Carp_Parent5_M	Carp_Parent24_F	68	11	1
Carp_Off1099	Carp_Parent25_M	Carp_Parent24_F	76	17.6	1
Carp_Off11	Carp_Parent2_M	Carp_Parent25_F	78	17.3	2
Carp_Off110	Carp_Parent21_M	Carp_Parent25_F	93	27.8	2
Carp_Off1100	Carp_Parent9_M	Carp_Parent38_F	73	12.9	2
Carp_Off1101	Carp_Parent45_M	Carp_Parent23_F	72	13.6	4
Carp_Off1102	Carp_Parent1_M	Carp_Parent18_F	80	18.8	1
Carp_Off1103	Carp_Parent12_M	Carp_Parent15_F	74	12.8	2
Carp_Off1104	Carp_Parent5_M	Carp_Parent33_F	77	17.3	1
Carp_Off1105	Carp_Parent29_M	Carp_Parent7_F	84	16.1	3
Carp_Off1106	Carp_Parent15_M	Carp_Parent29_F	65	10.5	1
Carp_Off1107	Carp_Parent38_M	Carp_Parent23_F	82	18.3	4
Carp_Off1108	Carp_Parent29_M	Carp_Parent7_F	79	18.5	3
Carp_Off1109	Carp_Parent17_M	Carp_Parent33_F	74	13.8	1
Carp_Off111	Carp_Parent8_M	Carp_Parent15_F	65	10.6	2
Carp_Off1111	Carp_Parent1_M	Carp_Parent33_F	86	22.1	1
Carp_Off1112	Carp_Parent25_M	Carp_Parent24_F	81	19.7	1
Carp_Off1113	Carp_Parent29_M	Carp_Parent7_F	78	15.7	3
Carp_Off1114	Carp_Parent18_M	Carp_Parent7_F	79	17.9	3
Carp_Off1115	Carp_Parent30_M	Carp_Parent7_F	85	19.3	3
Carp_Off1116	Carp_Parent5_M	Carp_Parent18_F	83	19.4	1
Carp_Off1117	Carp_Parent8_M	Carp_Parent12_F	76	14.9	2
Carp_Off1119	Carp_Parent18_M	Carp_Parent10_F	73	13.3	3
Carp_Off112	Carp_Parent8_M	Carp_Parent38_F	70	13.3	2
Carp_Off1120	Carp_Parent8_M	Carp_Parent20_F	72	11.6	2
Carp_Off1121	Carp_Parent14_M	Carp_Parent18_F	85	18.8	1
Carp_Off1123	Carp_Parent8_M	Carp_Parent15_F	73	13.1	2
Carp_Off1124	Carp_Parent4_M	Carp_Parent38_F	87	15	2
Carp_Off1125	Carp_Parent5_M	Carp_Parent22_F	72	13.5	1
Carp_Off1126	Carp_Parent2_M	Carp_Parent38_F	69	12.3	2
Carp_Off1127	Carp_Parent44_M	Carp_Parent34_F	71	12.6	4
Carp_Off1129	Carp_Parent29_M	Carp_Parent7_F	80	15.3	3
Carp_Off113	Carp_Parent67_M	Carp_Parent35_F	67	14.2	3
Carp_Off1130	Carp_Parent20_M	Carp_Parent25_F	74	15.4	2
Carp_Off1132	Carp_Parent5_M	Carp_Parent29_F	83	18	1
Carp_Off1133	Carp_Parent24_M	Carp_Parent35_F	109	38.8	3
Carp_Off1134	Carp_Parent20_M	Carp_Parent15_F	73	13.9	2
Carp_Off1136	Carp_Parent37_M	Carp_Parent4_F	78	16.2	4
Carp_Off1137	Carp_Parent10_M	Carp_Parent26_F	75	14.1	3
Carp_Off1138	Carp_Parent45_M	Carp_Parent34_F	71	12	4
Carp_Off1139	Carp_Parent41_M	Carp_Parent35_F	80	18.2	3
Carp_Off114	Carp_Parent11_M	Carp_Parent22_F	69	15.3	1
Carp_Off1140	Carp_Parent6_M	Carp_Parent35_F	98	32	3
Carp_Off1141	Carp_Parent4_M	Carp_Parent20_F	92	26.4	2
Carp_Off1142	Carp_Parent17_M	Carp_Parent29_F	94	23	1
Carp_Off1143	Carp_Parent9_M	Carp_Parent15_F	80	17.1	2
Carp_Off1144	Carp_Parent29_M	Carp_Parent17_F	87	20.5	3
Carp_Off1145	Carp_Parent2_M	Carp_Parent38_F	84	20.1	2
Carp_Off1147	Carp_Parent18_M	Carp_Parent7_F	64	10.5	3
Carp_Off1148	Carp_Parent30_M	Carp_Parent35_F	87	22.7	3
Carp_Off115	Carp_Parent4_M	Carp_Parent12_F	81	14.6	2
Carp_Off1150	Carp_Parent4_M	Carp_Parent20_F	78	16.9	2
Carp_Off1151	Carp_Parent3_M	Carp_Parent18_F	84	17	1
Carp_Off1152	Carp_Parent16_M	Carp_Parent38_F	78	16	2
Carp_Off1153	Carp_Parent6_M	Carp_Parent26_F	72	12.9	3
Carp_Off1154	Carp_Parent38_M	Carp_Parent43_F	76	14.1	4
Carp_Off1155	Carp_Parent29_M	Carp_Parent10_F	76	15.4	3
Carp_Off1156	Carp_Parent18_M	Carp_Parent26_F	72	13.6	3
Carp_Off1157	Carp_Parent8_M	Carp_Parent38_F	76	15.3	2
Carp_Off1159	Carp_Parent19_M	Carp_Parent7_F	93	28.3	3
Carp_Off116	Carp_Parent25_M	Carp_Parent22_F	79	18.4	1
Carp_Off1160	Carp_Parent9_M	Carp_Parent25_F	78	17.4	2
Carp_Off1161	Carp_Parent42_M	Carp_Parent34_F	79	15.7	4
Carp_Off1162	Carp_Parent42_M	Carp_Parent4_F	79	15.3	4
Carp_Off1163	Carp_Parent38_M	Carp_Parent34_F	78	16.4	4
Carp_Off1164	Carp_Parent10_M	Carp_Parent7_F	78	14.7	3
Carp_Off1165	Carp_Parent16_M	Carp_Parent15_F	75	14.3	2
Carp_Off1167	Carp_Parent17_M	Carp_Parent29_F	103	29	1
Carp_Off1168	Carp_Parent41_M	Carp_Parent26_F	75	14.1	3
Carp_Off1169	Carp_Parent19_M	Carp_Parent7_F	79	18.3	3
Carp_Off117	Carp_Parent26_M	Carp_Parent17_F	67	13.8	3
Carp_Off1170	Carp_Parent11_M	Carp_Parent18_F	83	20.1	1
Carp_Off1171	Carp_Parent3_M	Carp_Parent22_F	70	13.9	1
Carp_Off1172	Carp_Parent11_M	Carp_Parent24_F	74	14.5	1
Carp_Off1173	Carp_Parent20_M	Carp_Parent20_F	85	22.5	2
Carp_Off1174	Carp_Parent23_M	Carp_Parent24_F	78	16.8	1
Carp_Off1175	Carp_Parent26_M	Carp_Parent10_F	75	16.7	3
Carp_Off1176	Carp_Parent19_M	Carp_Parent10_F	75	15.2	3
Carp_Off1177	Carp_Parent16_M	Carp_Parent38_F	75	13.3	2
Carp_Off1179	Carp_Parent67_M	Carp_Parent26_F	79	15.6	3
Carp_Off118	Carp_Parent25_M	Carp_Parent18_F	77	17.6	1
Carp_Off1180	Carp_Parent67_M	Carp_Parent35_F	77	16.2	3
Carp_Off1181	Carp_Parent25_M	Carp_Parent24_F	81	19.5	1
Carp_Off1182	Carp_Parent26_M	Carp_Parent17_F	79	17	3
Carp_Off1183	Carp_Parent20_M	Carp_Parent20_F	79	16.9	2
Carp_Off1184	Carp_Parent20_M	Carp_Parent20_F	77	15.2	2
Carp_Off1185	Carp_Parent8_M	Carp_Parent25_F	84	19.7	2
Carp_Off1186	Carp_Parent37_M	Carp_Parent34_F	77	14.6	4
Carp_Off1187	Carp_Parent18_M	Carp_Parent17_F	67	10.7	3
Carp_Off1188	Carp_Parent17_M	Carp_Parent24_F	82	18.1	1
Carp_Off1189	Carp_Parent9_M	Carp_Parent15_F	74	14.4	2
Carp_Off119	Carp_Parent5_M	Carp_Parent24_F	80	17.9	1
Carp_Off1190	Carp_Parent24_M	Carp_Parent17_F	75	14.2	3
Carp_Off1192	Carp_Parent8_M	Carp_Parent25_F	73	14.4	2
Carp_Off1193	Carp_Parent10_M	Carp_Parent26_F	71	11.1	3
Carp_Off1194	Carp_Parent59_M	Carp_Parent23_F	67	9.8	4
Carp_Off1195	Carp_Parent24_M	Carp_Parent10_F	77	15.2	3
Carp_Off1196	Carp_Parent5_M	Carp_Parent24_F	74	15	1
Carp_Off1197	Carp_Parent17_M	Carp_Parent22_F	73	14.4	1
Carp_Off1198	Carp_Parent19_M	Carp_Parent10_F	69	11	3
Carp_Off12	Carp_Parent10_M	Carp_Parent10_F	80	17.5	3
Carp_Off1200	Carp_Parent16_M	Carp_Parent15_F	72	13.4	2
Carp_Off1201	Carp_Parent4_M	Carp_Parent15_F	74	14.4	2
Carp_Off1202	Carp_Parent8_M	Carp_Parent25_F	77	15.3	2
Carp_Off1203	Carp_Parent9_M	Carp_Parent12_F	70	12.1	2
Carp_Off1204	Carp_Parent30_M	Carp_Parent7_F	70	11.9	3
Carp_Off1205	Carp_Parent67_M	Carp_Parent7_F	78	14.2	3
Carp_Off1206	Carp_Parent22_M	Carp_Parent12_F	75	13.3	2
Carp_Off1207	Carp_Parent6_M	Carp_Parent10_F	73	14.1	3
Carp_Off1209	Carp_Parent29_M	Carp_Parent26_F	74	14.1	3
Carp_Off121	Carp_Parent66_M	Carp_Parent9_F	66	10.9	4
Carp_Off1210	Carp_Parent3_M	Carp_Parent24_F	70	13.1	1
Carp_Off1211	Carp_Parent21_M	Carp_Parent38_F	74	13.9	2
Carp_Off1212	Carp_Parent42_M	Carp_Parent34_F	70	11.5	4
Carp_Off1213	Carp_Parent67_M	Carp_Parent7_F	74	13.1	3
Carp_Off1214	Carp_Parent4_M	Carp_Parent15_F	69	10.1	2
Carp_Off1215	Carp_Parent14_M	Carp_Parent18_F	76	13.3	1
Carp_Off1216	Carp_Parent27_M	Carp_Parent18_F	98	33.5	1
Carp_Off1217	Carp_Parent26_M	Carp_Parent10_F	73	15.5	3
Carp_Off1218	Carp_Parent20_M	Carp_Parent20_F	77	16.8	2
Carp_Off1219	Carp_Parent30_M	Carp_Parent7_F	83	20.4	3
Carp_Off122	Carp_Parent44_M	Carp_Parent9_F	74	15.5	4
Carp_Off1220	Carp_Parent11_M	Carp_Parent18_F	84	21.5	1
Carp_Off1221	Carp_Parent5_M	Carp_Parent18_F	81	18.6	1
Carp_Off1222	Carp_Parent37_M	Carp_Parent23_F	82	20.7	4
Carp_Off1223	Carp_Parent6_M	Carp_Parent17_F	84	21.1	3
Carp_Off1224	Carp_Parent37_M	Carp_Parent9_F	67	11.1	4
Carp_Off1225	Carp_Parent27_M	Carp_Parent22_F	79	17.6	1
Carp_Off1226	Carp_Parent5_M	Carp_Parent24_F	75	16.1	1
Carp_Off1228	Carp_Parent2_M	Carp_Parent25_F	89	23.8	2
Carp_Off1229	Carp_Parent29_M	Carp_Parent17_F	80	17.7	3
Carp_Off123	Carp_Parent2_M	Carp_Parent25_F	77	17.2	2
Carp_Off1231	Carp_Parent60_M	Carp_Parent4_F	80	18.3	4
Carp_Off1232	Carp_Parent25_M	Carp_Parent33_F	89	25.3	1
Carp_Off1233	Carp_Parent3_M	Carp_Parent29_F	82	16.6	1
Carp_Off1234	Carp_Parent19_M	Carp_Parent26_F	70	11.1	3
Carp_Off1235	Carp_Parent67_M	Carp_Parent35_F	82	19.4	3
Carp_Off1236	Carp_Parent19_M	Carp_Parent35_F	74	15.1	3
Carp_Off1237	Carp_Parent18_M	Carp_Parent17_F	74	13.5	3
Carp_Off1238	Carp_Parent17_M	Carp_Parent24_F	80	16.7	1
Carp_Off124	Carp_Parent4_M	Carp_Parent38_F	83	21.8	2
Carp_Off1240	Carp_Parent37_M	Carp_Parent34_F	70	14.4	4
Carp_Off1241	Carp_Parent26_M	Carp_Parent10_F	68	13.6	3
Carp_Off1242	Carp_Parent26_M	Carp_Parent10_F	73	14.4	3
Carp_Off1244	Carp_Parent27_M	Carp_Parent33_F	77	15.5	1
Carp_Off1245	Carp_Parent5_M	Carp_Parent24_F	75	14.8	1
Carp_Off1246	Carp_Parent26_M	Carp_Parent26_F	65	11.1	3
Carp_Off1247	Carp_Parent5_M	Carp_Parent24_F	73	13.8	1
Carp_Off1248	Carp_Parent20_M	Carp_Parent15_F	74	14.8	2
Carp_Off1249	Carp_Parent16_M	Carp_Parent25_F	84	21	2
Carp_Off1250	Carp_Parent67_M	Carp_Parent26_F	68	11.4	3
Carp_Off1251	Carp_Parent34_M	Carp_Parent34_F	68	11.5	4
Carp_Off1253	Carp_Parent12_M	Carp_Parent38_F	73	14.3	2
Carp_Off1254	Carp_Parent9_M	Carp_Parent38_F	67	10.9	2
Carp_Off1257	Carp_Parent10_M	Carp_Parent26_F	81	16.8	3
Carp_Off1258	Carp_Parent67_M	Carp_Parent35_F	68	12.6	3
Carp_Off1259	Carp_Parent4_M	Carp_Parent38_F	67	10.8	2
Carp_Off126	Carp_Parent23_M	Carp_Parent24_F	70	13.3	1
Carp_Off1261	Carp_Parent17_M	Carp_Parent22_F	79	15.1	1
Carp_Off1262	Carp_Parent12_M	Carp_Parent15_F	74	14.4	2
Carp_Off1263	Carp_Parent67_M	Carp_Parent26_F	65	9.5	3
Carp_Off1264	Carp_Parent24_M	Carp_Parent10_F	72	13.3	3
Carp_Off1265	Carp_Parent16_M	Carp_Parent15_F	70	12.2	2
Carp_Off1266	Carp_Parent11_M	Carp_Parent24_F	77	17.1	1
Carp_Off1267	Carp_Parent66_M	Carp_Parent4_F	70	13	4
Carp_Off1268	Carp_Parent5_M	Carp_Parent22_F	80	18.8	1
Carp_Off1269	Carp_Parent20_M	Carp_Parent25_F	77	16	2
Carp_Off127	Carp_Parent4_M	Carp_Parent25_F	77	16.8	2
Carp_Off1270	Carp_Parent22_M	Carp_Parent38_F	74	14.7	2
Carp_Off1271	Carp_Parent9_M	Carp_Parent38_F	73	14.2	2
Carp_Off1272	Carp_Parent18_M	Carp_Parent7_F	72	13.7	3
Carp_Off1273	Carp_Parent6_M	Carp_Parent26_F	73	13.1	3
Carp_Off1274	Carp_Parent15_M	Carp_Parent33_F	70	12.3	1
Carp_Off1279	Carp_Parent30_M	Carp_Parent7_F	93	27.7	3
Carp_Off1280	Carp_Parent29_M	Carp_Parent17_F	76	15.5	3
Carp_Off1281	Carp_Parent30_M	Carp_Parent35_F	82	17.3	3
Carp_Off1282	Carp_Parent10_M	Carp_Parent17_F	80	18.9	3
Carp_Off1283	Carp_Parent27_M	Carp_Parent22_F	75	14.1	1
Carp_Off1284	Carp_Parent15_M	Carp_Parent29_F	72	12.3	1
Carp_Off1285	Carp_Parent18_M	Carp_Parent7_F	74	13.5	3
Carp_Off1286	Carp_Parent17_M	Carp_Parent22_F	85	20.9	1
Carp_Off1288	Carp_Parent29_M	Carp_Parent17_F	75	15.6	3
Carp_Off1289	Carp_Parent17_M	Carp_Parent22_F	81	17.1	1
Carp_Off129	Carp_Parent2_M	Carp_Parent25_F	73	15.4	2
Carp_Off1290	Carp_Parent59_M	Carp_Parent4_F	75	14.7	4
Carp_Off1291	Carp_Parent21_M	Carp_Parent12_F	72	12.7	2
Carp_Off1292	Carp_Parent16_M	Carp_Parent15_F	81	16.4	2
Carp_Off1293	Carp_Parent25_M	Carp_Parent33_F	74	14.3	1
Carp_Off1294	Carp_Parent22_M	Carp_Parent15_F	70	12.1	2
Carp_Off1295	Carp_Parent17_M	Carp_Parent18_F	84	19.7	1
Carp_Off1296	Carp_Parent26_M	Carp_Parent7_F	79	16.4	3
Carp_Off1297	Carp_Parent17_M	Carp_Parent18_F	77	14.2	1
Carp_Off1298	Carp_Parent12_M	Carp_Parent38_F	72	13.5	2
Carp_Off1299	Carp_Parent2_M	Carp_Parent38_F	72	13.7	2
Carp_Off13	Carp_Parent27_M	Carp_Parent33_F	78	16.8	1
Carp_Off1300	Carp_Parent7_M	Carp_Parent20_F	77	14.6	2
Carp_Off1301	Carp_Parent7_M	Carp_Parent20_F	66	9.9	2
Carp_Off1303	Carp_Parent59_M	Carp_Parent23_F	78	14.5	4
Carp_Off1304	Carp_Parent18_M	Carp_Parent7_F	71	12.2	3
Carp_Off1305	Carp_Parent21_M	Carp_Parent38_F	74	15.1	2
Carp_Off1306	Carp_Parent30_M	Carp_Parent7_F	76	13.6	3
Carp_Off1307	Carp_Parent45_M	Carp_Parent23_F	77	15.4	4
Carp_Off1308	Carp_Parent10_M	Carp_Parent10_F	74	14.9	3
Carp_Off131	Carp_Parent4_M	Carp_Parent15_F	76	15.7	2
Carp_Off1310	Carp_Parent9_M	Carp_Parent20_F	77	14.3	2
Carp_Off1311	Carp_Parent8_M	Carp_Parent12_F	69	11.1	2
Carp_Off1312	Carp_Parent34_M	Carp_Parent9_F	68	11.9	4
Carp_Off1313	Carp_Parent34_M	Carp_Parent4_F	69	10.7	4
Carp_Off1314	Carp_Parent4_M	Carp_Parent20_F	91	26.5	2
Carp_Off1316	Carp_Parent2_M	Carp_Parent25_F	76	16.1	2
Carp_Off1317	Carp_Parent12_M	Carp_Parent38_F	70	12.4	2
Carp_Off1318	Carp_Parent17_M	Carp_Parent24_F	104	37.5	1
Carp_Off1319	Carp_Parent10_M	Carp_Parent17_F	81	17.5	3
Carp_Off132	Carp_Parent24_M	Carp_Parent26_F	73	13.4	3
Carp_Off1320	Carp_Parent29_M	Carp_Parent7_F	102	35	3
Carp_Off1321	Carp_Parent29_M	Carp_Parent7_F	92	17.3	3
Carp_Off1322	Carp_Parent26_M	Carp_Parent7_F	84	20.9	3
Carp_Off1323	Carp_Parent34_M	Carp_Parent23_F	78	18.8	4
Carp_Off1324	Carp_Parent21_M	Carp_Parent15_F	75	13.8	2
Carp_Off1325	Carp_Parent29_M	Carp_Parent7_F	85	19.9	3
Carp_Off1326	Carp_Parent26_M	Carp_Parent7_F	78	16.9	3
Carp_Off1327	Carp_Parent27_M	Carp_Parent18_F	79	15.7	1
Carp_Off1328	Carp_Parent1_M	Carp_Parent22_F	75	15	1
Carp_Off1329	Carp_Parent30_M	Carp_Parent17_F	81	18.1	3
Carp_Off133	Carp_Parent25_M	Carp_Parent22_F	68	13.1	1
Carp_Off1330	Carp_Parent10_M	Carp_Parent7_F	85	21.4	3
Carp_Off1332	Carp_Parent15_M	Carp_Parent29_F	76	15.5	1
Carp_Off1334	Carp_Parent15_M	Carp_Parent22_F	69	12.2	1
Carp_Off1335	Carp_Parent20_M	Carp_Parent38_F	77	15.9	2
Carp_Off1336	Carp_Parent6_M	Carp_Parent17_F	75	15.7	3
Carp_Off1337	Carp_Parent8_M	Carp_Parent25_F	82	24.5	2
Carp_Off1338	Carp_Parent6_M	Carp_Parent17_F	77	15.5	3
Carp_Off1339	Carp_Parent1_M	Carp_Parent24_F	71	13.7	1
Carp_Off1340	Carp_Parent12_M	Carp_Parent38_F	66	10.2	2
Carp_Off1341	Carp_Parent10_M	Carp_Parent17_F	84	21	3
Carp_Off1342	Carp_Parent6_M	Carp_Parent10_F	74	13.3	3
Carp_Off1343	Carp_Parent27_M	Carp_Parent29_F	87	19.3	1
Carp_Off1344	Carp_Parent36_M	Carp_Parent23_F	78	17.7	4
Carp_Off1346	Carp_Parent27_M	Carp_Parent18_F	84	18.3	1
Carp_Off1347	Carp_Parent16_M	Carp_Parent20_F	78	15.9	2
Carp_Off1349	Carp_Parent4_M	Carp_Parent15_F	78	16.3	2
Carp_Off135	Carp_Parent16_M	Carp_Parent15_F	69	13	2
Carp_Off1350	Carp_Parent41_M	Carp_Parent17_F	82	18.7	3
Carp_Off1351	Carp_Parent44_M	Carp_Parent34_F	77	15.2	4
Carp_Off1352	Carp_Parent21_M	Carp_Parent25_F	71	12.1	2
Carp_Off1353	Carp_Parent42_M	Carp_Parent4_F	75	14.1	4
Carp_Off1354	Carp_Parent6_M	Carp_Parent26_F	78	14.8	3
Carp_Off1356	Carp_Parent18_M	Carp_Parent35_F	75	15.3	3
Carp_Off1357	Carp_Parent23_M	Carp_Parent24_F	88	24	1
Carp_Off1359	Carp_Parent23_M	Carp_Parent24_F	70	12.7	1
Carp_Off136	Carp_Parent12_M	Carp_Parent38_F	71	14.7	2
Carp_Off1360	Carp_Parent34_M	Carp_Parent4_F	76	15	4
Carp_Off1361	Carp_Parent26_M	Carp_Parent26_F	77	17.5	3
Carp_Off1362	Carp_Parent3_M	Carp_Parent22_F	70	12.6	1
Carp_Off1365	Carp_Parent26_M	Carp_Parent17_F	68	12.3	3
Carp_Off1366	Carp_Parent8_M	Carp_Parent15_F	79	17.8	2
Carp_Off1368	Carp_Parent18_M	Carp_Parent35_F	73	14.1	3
Carp_Off1369	Carp_Parent10_M	Carp_Parent10_F	70	12.7	3
Carp_Off137	Carp_Parent9_M	Carp_Parent15_F	70	12.7	2
Carp_Off1370	Carp_Parent3_M	Carp_Parent29_F	83	16.7	1
Carp_Off1372	Carp_Parent67_M	Carp_Parent10_F	68	11.3	3
Carp_Off1374	Carp_Parent5_M	Carp_Parent22_F	69	12.6	1
Carp_Off1375	Carp_Parent67_M	Carp_Parent26_F	68	11.2	3
Carp_Off1376	Carp_Parent16_M	Carp_Parent20_F	64	9.3	2
Carp_Off1377	Carp_Parent44_M	Carp_Parent23_F	64	9.5	4
Carp_Off1378	Carp_Parent1_M	Carp_Parent33_F	97	30.1	1
Carp_Off1379	Carp_Parent4_M	Carp_Parent12_F	70	12.3	2
Carp_Off138	Carp_Parent20_M	Carp_Parent38_F	66	11.7	2
Carp_Off1380	Carp_Parent5_M	Carp_Parent29_F	93	20	1
Carp_Off1381	Carp_Parent59_M	Carp_Parent23_F	72	13.1	4
Carp_Off1382	Carp_Parent26_M	Carp_Parent7_F	74	15.4	3
Carp_Off1383	Carp_Parent42_M	Carp_Parent9_F	76	15.8	4
Carp_Off1386	Carp_Parent11_M	Carp_Parent24_F	82	20.1	1
Carp_Off1387	Carp_Parent26_M	Carp_Parent26_F	79	16.8	3
Carp_Off1388	Carp_Parent59_M	Carp_Parent4_F	71	12.9	4
Carp_Off1389	Carp_Parent27_M	Carp_Parent18_F	78	16.7	1
Carp_Off139	Carp_Parent24_M	Carp_Parent7_F	70	13.8	3
Carp_Off1391	Carp_Parent9_M	Carp_Parent38_F	73	14.3	2
Carp_Off1392	Carp_Parent37_M	Carp_Parent23_F	75	14	4
Carp_Off1393	Carp_Parent1_M	Carp_Parent33_F	87	23.6	1
Carp_Off1394	Carp_Parent6_M	Carp_Parent7_F	74	12.3	3
Carp_Off1396	Carp_Parent26_M	Carp_Parent10_F	78	16.5	3
Carp_Off1397	Carp_Parent25_M	Carp_Parent33_F	79	16.8	1
Carp_Off1398	Carp_Parent21_M	Carp_Parent12_F	78	15.8	2
Carp_Off1399	Carp_Parent9_M	Carp_Parent15_F	73	12.2	2
Carp_Off14	Carp_Parent27_M	Carp_Parent29_F	89	21.9	1
Carp_Off1401	Carp_Parent17_M	Carp_Parent24_F	84	19.4	1
Carp_Off1402	Carp_Parent38_M	Carp_Parent34_F	77	17.4	4
Carp_Off1403	Carp_Parent5_M	Carp_Parent18_F	78	16.8	1
Carp_Off1404	Carp_Parent17_M	Carp_Parent18_F	86	19.3	1
Carp_Off1405	Carp_Parent38_M	Carp_Parent4_F	72	12.6	4
Carp_Off1407	Carp_Parent23_M	Carp_Parent18_F	72	13	1
Carp_Off1408	Carp_Parent18_M	Carp_Parent10_F	71	13.6	3
Carp_Off1409	Carp_Parent45_M	Carp_Parent23_F	74	14.8	4
Carp_Off141	Carp_Parent20_M	Carp_Parent12_F	75	15.8	2
Carp_Off1418	Carp_Parent15_M	Carp_Parent33_F	71	13.7	1
Carp_Off142	Carp_Parent44_M	Carp_Parent9_F	76	15.3	4
Carp_Off1420	Carp_Parent6_M	Carp_Parent26_F	79	15.8	3
Carp_Off1421	Carp_Parent19_M	Carp_Parent10_F	72	13.8	3
Carp_Off1422	Carp_Parent25_M	Carp_Parent18_F	72	14.5	1
Carp_Off1426	Carp_Parent18_M	Carp_Parent17_F	107	39.2	3
Carp_Off1429	Carp_Parent15_M	Carp_Parent24_F	76	16.4	1
Carp_Off143	Carp_Parent11_M	Carp_Parent18_F	79	21.3	1
Carp_Off1430	Carp_Parent2_M	Carp_Parent38_F	79	15.8	2
Carp_Off1431	Carp_Parent19_M	Carp_Parent35_F	77	16.5	3
Carp_Off1432	Carp_Parent17_M	Carp_Parent22_F	79	18.2	1
Carp_Off1433	Carp_Parent34_M	Carp_Parent4_F	70	12.5	4
Carp_Off1435	Carp_Parent26_M	Carp_Parent17_F	75	15	3
Carp_Off1436	Carp_Parent37_M	Carp_Parent34_F	84	22.2	4
Carp_Off1437	Carp_Parent15_M	Carp_Parent24_F	81	21.6	1
Carp_Off1439	Carp_Parent1_M	Carp_Parent22_F	75	15.6	1
Carp_Off144	Carp_Parent41_M	Carp_Parent7_F	69	13.1	3
Carp_Off1440	Carp_Parent25_M	Carp_Parent29_F	78	15	1
Carp_Off1441	Carp_Parent1_M	Carp_Parent22_F	74	14.1	1
Carp_Off1443	Carp_Parent10_M	Carp_Parent7_F	74	13.7	3
Carp_Off1444	Carp_Parent24_M	Carp_Parent7_F	76	14.9	3
Carp_Off1445	Carp_Parent12_M	Carp_Parent25_F	77	17.8	2
Carp_Off1446	Carp_Parent60_M	Carp_Parent4_F	77	15.6	4
Carp_Off1447	Carp_Parent17_M	Carp_Parent22_F	73	12.8	1
Carp_Off1448	Carp_Parent42_M	Carp_Parent4_F	78	17.1	4
Carp_Off1449	Carp_Parent20_M	Carp_Parent25_F	84	20.6	2
Carp_Off145	Carp_Parent27_M	Carp_Parent22_F	73	14.1	1
Carp_Off1450	Carp_Parent45_M	Carp_Parent4_F	76	13.3	4
Carp_Off1452	Carp_Parent16_M	Carp_Parent20_F	81	17.9	2
Carp_Off1453	Carp_Parent16_M	Carp_Parent15_F	82	17.7	2
Carp_Off1454	Carp_Parent41_M	Carp_Parent17_F	76	14.4	3
Carp_Off1456	Carp_Parent41_M	Carp_Parent35_F	81	15.9	3
Carp_Off1457	Carp_Parent24_M	Carp_Parent17_F	82	18	3
Carp_Off1458	Carp_Parent67_M	Carp_Parent35_F	73	14	3
Carp_Off1459	Carp_Parent8_M	Carp_Parent25_F	74	15	2
Carp_Off146	Carp_Parent22_M	Carp_Parent15_F	65	9.5	2
Carp_Off1461	Carp_Parent5_M	Carp_Parent22_F	79	17.5	1
Carp_Off1462	Carp_Parent27_M	Carp_Parent22_F	74	12.8	1
Carp_Off1463	Carp_Parent21_M	Carp_Parent38_F	75	13.6	2
Carp_Off1464	Carp_Parent5_M	Carp_Parent22_F	73	13.7	1
Carp_Off1466	Carp_Parent24_M	Carp_Parent35_F	83	19.2	3
Carp_Off1468	Carp_Parent6_M	Carp_Parent17_F	72	12.9	3
Carp_Off1470	Carp_Parent26_M	Carp_Parent7_F	68	13	3
Carp_Off1471	Carp_Parent34_M	Carp_Parent23_F	75	15.6	4
Carp_Off1472	Carp_Parent18_M	Carp_Parent7_F	77	16.3	3
Carp_Off1473	Carp_Parent11_M	Carp_Parent24_F	73	13.1	1
Carp_Off1476	Carp_Parent9_M	Carp_Parent20_F	77	16.3	2
Carp_Off1478	Carp_Parent9_M	Carp_Parent38_F	70	12.6	2
Carp_Off1480	Carp_Parent67_M	Carp_Parent7_F	68	10.1	3
Carp_Off1482	Carp_Parent36_M	Carp_Parent34_F	76	15.4	4
Carp_Off1483	Carp_Parent34_M	Carp_Parent9_F	74	14.2	4
Carp_Off1484	Carp_Parent15_M	Carp_Parent18_F	70	11.5	1
Carp_Off1485	Carp_Parent15_M	Carp_Parent24_F	75	16	1
Carp_Off1487	Carp_Parent23_M	Carp_Parent22_F	72	12.8	1
Carp_Off1488	Carp_Parent42_M	Carp_Parent43_F	71	12.5	4
Carp_Off1489	Carp_Parent59_M	Carp_Parent4_F	80	16.5	4
Carp_Off1490	Carp_Parent36_M	Carp_Parent34_F	68	11.3	4
Carp_Off1491	Carp_Parent21_M	Carp_Parent15_F	70	11	2
Carp_Off1492	Carp_Parent25_M	Carp_Parent33_F	67	10.4	1
Carp_Off1493	Carp_Parent29_M	Carp_Parent10_F	77	17.5	3
Carp_Off1494	Carp_Parent21_M	Carp_Parent15_F	75	13.2	2
Carp_Off1496	Carp_Parent21_M	Carp_Parent15_F	73	12.6	2
Carp_Off1499	Carp_Parent6_M	Carp_Parent7_F	89	23.7	3
Carp_Off15	Carp_Parent20_M	Carp_Parent38_F	76	15	2
Carp_Off150	Carp_Parent9_M	Carp_Parent38_F	75	14.6	2
Carp_Off1500	Carp_Parent27_M	Carp_Parent18_F	83	20.3	1
Carp_Off1503	Carp_Parent17_M	Carp_Parent22_F	72	13.2	1
Carp_Off1504	Carp_Parent10_M	Carp_Parent7_F	78	16	3
Carp_Off1506	Carp_Parent4_M	Carp_Parent15_F	77	14.1	2
Carp_Off1507	Carp_Parent18_M	Carp_Parent17_F	80	17	3
Carp_Off1508	Carp_Parent8_M	Carp_Parent38_F	70	15.6	2
Carp_Off151	Carp_Parent9_M	Carp_Parent38_F	72	13.6	2
Carp_Off1510	Carp_Parent29_M	Carp_Parent26_F	74	14.2	3
Carp_Off1511	Carp_Parent18_M	Carp_Parent7_F	74	14	3
Carp_Off1512	Carp_Parent59_M	Carp_Parent4_F	72	12.6	4
Carp_Off1513	Carp_Parent7_M	Carp_Parent12_F	70	12.4	2
Carp_Off1516	Carp_Parent17_M	Carp_Parent22_F	77	16	1
Carp_Off1517	Carp_Parent16_M	Carp_Parent20_F	74	13.7	2
Carp_Off1518	Carp_Parent8_M	Carp_Parent25_F	71	13.3	2
Carp_Off152	Carp_Parent19_M	Carp_Parent35_F	81	22.7	3
Carp_Off1521	Carp_Parent18_M	Carp_Parent7_F	71	12.4	3
Carp_Off1522	Carp_Parent67_M	Carp_Parent17_F	74	13.4	3
Carp_Off1523	Carp_Parent17_M	Carp_Parent22_F	68	11.9	1
Carp_Off1524	Carp_Parent36_M	Carp_Parent4_F	70	11.3	4
Carp_Off1525	Carp_Parent22_M	Carp_Parent12_F	58	7.1	2
Carp_Off1526	Carp_Parent34_M	Carp_Parent4_F	72	12.9	4
Carp_Off1527	Carp_Parent8_M	Carp_Parent25_F	85	22	2
Carp_Off1528	Carp_Parent12_M	Carp_Parent15_F	75	13.7	2
Carp_Off1529	Carp_Parent19_M	Carp_Parent35_F	85	23	3
Carp_Off153	Carp_Parent26_M	Carp_Parent7_F	76	18.8	3
Carp_Off1530	Carp_Parent5_M	Carp_Parent22_F	73	16.5	1
Carp_Off1531	Carp_Parent24_M	Carp_Parent35_F	81	19.6	3
Carp_Off1532	Carp_Parent18_M	Carp_Parent10_F	75	15	3
Carp_Off1533	Carp_Parent27_M	Carp_Parent24_F	81	19	1
Carp_Off1534	Carp_Parent24_M	Carp_Parent17_F	80	17.7	3
Carp_Off1535	Carp_Parent24_M	Carp_Parent7_F	80	18.5	3
Carp_Off1536	Carp_Parent4_M	Carp_Parent12_F	79	16.6	2
Carp_Off1537	Carp_Parent45_M	Carp_Parent4_F	74	12.9	4
Carp_Off1538	Carp_Parent29_M	Carp_Parent10_F	88	20.8	3
Carp_Off1539	Carp_Parent25_M	Carp_Parent18_F	85	21.4	1
Carp_Off154	Carp_Parent1_M	Carp_Parent22_F	75	16.9	1
Carp_Off1540	Carp_Parent18_M	Carp_Parent17_F	78	15.6	3
Carp_Off1541	Carp_Parent29_M	Carp_Parent10_F	85	20.5	3
Carp_Off1542	Carp_Parent17_M	Carp_Parent22_F	68	12.5	1
Carp_Off1544	Carp_Parent12_M	Carp_Parent15_F	78	16.5	2
Carp_Off1547	Carp_Parent30_M	Carp_Parent7_F	84	19	3
Carp_Off1548	Carp_Parent44_M	Carp_Parent23_F	73	13.4	4
Carp_Off1549	Carp_Parent22_M	Carp_Parent25_F	74	14.2	2
Carp_Off155	Carp_Parent4_M	Carp_Parent25_F	80	21.3	2
Carp_Off1550	Carp_Parent45_M	Carp_Parent4_F	71	11.7	4
Carp_Off1551	Carp_Parent25_M	Carp_Parent18_F	79	16.7	1
Carp_Off1552	Carp_Parent10_M	Carp_Parent17_F	75	14.2	3
Carp_Off1553	Carp_Parent34_M	Carp_Parent9_F	69	12.9	4
Carp_Off1554	Carp_Parent60_M	Carp_Parent9_F	78	16	4
Carp_Off1555	Carp_Parent15_M	Carp_Parent33_F	77	17.2	1
Carp_Off1556	Carp_Parent22_M	Carp_Parent20_F	78	17.5	2
Carp_Off1557	Carp_Parent14_M	Carp_Parent33_F	70	12.1	1
Carp_Off1558	Carp_Parent36_M	Carp_Parent23_F	78	17.5	4
Carp_Off1559	Carp_Parent21_M	Carp_Parent25_F	89	23	2
Carp_Off156	Carp_Parent41_M	Carp_Parent7_F	79	17.9	3
Carp_Off1560	Carp_Parent9_M	Carp_Parent38_F	79	15.4	2
Carp_Off1561	Carp_Parent19_M	Carp_Parent17_F	77	16.9	3
Carp_Off1562	Carp_Parent27_M	Carp_Parent18_F	85	20	1
Carp_Off1563	Carp_Parent5_M	Carp_Parent33_F	81	17.9	1
Carp_Off1564	Carp_Parent21_M	Carp_Parent25_F	83	17.9	2
Carp_Off1565	Carp_Parent7_M	Carp_Parent38_F	74	13.2	2
Carp_Off1567	Carp_Parent18_M	Carp_Parent26_F	85	17.7	3
Carp_Off1568	Carp_Parent9_M	Carp_Parent38_F	71	12.3	2
Carp_Off1569	Carp_Parent60_M	Carp_Parent4_F	79	14.9	4
Carp_Off1570	Carp_Parent21_M	Carp_Parent25_F	77	15.3	2
Carp_Off1571	Carp_Parent9_M	Carp_Parent25_F	75	14.3	2
Carp_Off1572	Carp_Parent15_M	Carp_Parent22_F	83	19.7	1
Carp_Off1573	Carp_Parent1_M	Carp_Parent33_F	75	15.2	1
Carp_Off1575	Carp_Parent24_M	Carp_Parent26_F	70	11.8	3
Carp_Off1576	Carp_Parent26_M	Carp_Parent26_F	69	12.8	3
Carp_Off1578	Carp_Parent6_M	Carp_Parent10_F	75	16.5	3
Carp_Off1579	Carp_Parent9_M	Carp_Parent20_F	76	14.3	2
Carp_Off1581	Carp_Parent21_M	Carp_Parent20_F	73	12.5	2
Carp_Off1582	Carp_Parent27_M	Carp_Parent22_F	77	15	1
Carp_Off1585	Carp_Parent45_M	Carp_Parent4_F	69	10.7	4
Carp_Off1588	Carp_Parent11_M	Carp_Parent33_F	74	14	1
Carp_Off1589	Carp_Parent22_M	Carp_Parent25_F	68	11.2	2
Carp_Off1590	Carp_Parent34_M	Carp_Parent9_F	69	12.1	4
Carp_Off1591	Carp_Parent23_M	Carp_Parent29_F	74	11.5	1
Carp_Off1592	Carp_Parent34_M	Carp_Parent4_F	76	15.4	4
Carp_Off1594	Carp_Parent59_M	Carp_Parent23_F	69	11.5	4
Carp_Off1595	Carp_Parent27_M	Carp_Parent22_F	71	11.9	1
Carp_Off1596	Carp_Parent4_M	Carp_Parent12_F	67	10.5	2
Carp_Off1597	Carp_Parent59_M	Carp_Parent34_F	69	11.1	4
Carp_Off1598	Carp_Parent4_M	Carp_Parent12_F	73	12.2	2
Carp_Off1599	Carp_Parent27_M	Carp_Parent24_F	78	16.9	1
Carp_Off1601	Carp_Parent8_M	Carp_Parent25_F	83	20.1	2
Carp_Off1603	Carp_Parent9_M	Carp_Parent15_F	80	17.6	2
Carp_Off1604	Carp_Parent5_M	Carp_Parent33_F	80	17	1
Carp_Off1605	Carp_Parent1_M	Carp_Parent24_F	87	23.6	1
Carp_Off1606	Carp_Parent14_M	Carp_Parent33_F	78	15.6	1
Carp_Off1608	Carp_Parent9_M	Carp_Parent20_F	74	14.9	2
Carp_Off1610	Carp_Parent29_M	Carp_Parent10_F	90	22.7	3
Carp_Off1611	Carp_Parent17_M	Carp_Parent18_F	95	26	1
Carp_Off1612	Carp_Parent2_M	Carp_Parent25_F	77	16.9	2
Carp_Off1613	Carp_Parent21_M	Carp_Parent25_F	75	15.3	2
Carp_Off1614	Carp_Parent16_M	Carp_Parent20_F	82	16.9	2
Carp_Off1616	Carp_Parent17_M	Carp_Parent22_F	86	20.6	1
Carp_Off1617	Carp_Parent10_M	Carp_Parent7_F	72	13.9	3
Carp_Off1618	Carp_Parent30_M	Carp_Parent35_F	83	19.9	3
Carp_Off1620	Carp_Parent14_M	Carp_Parent22_F	78	17	1
Carp_Off1621	Carp_Parent25_M	Carp_Parent24_F	75	15.8	1
Carp_Off1622	Carp_Parent42_M	Carp_Parent9_F	82	17.9	4
Carp_Off1623	Carp_Parent26_M	Carp_Parent7_F	78	15.8	3
Carp_Off1624	Carp_Parent59_M	Carp_Parent4_F	73	12.1	4
Carp_Off1625	Carp_Parent20_M	Carp_Parent12_F	66	10.4	2
Carp_Off1626	Carp_Parent15_M	Carp_Parent33_F	69	12.3	1
Carp_Off1628	Carp_Parent26_M	Carp_Parent26_F	72	13.4	3
Carp_Off1629	Carp_Parent12_M	Carp_Parent12_F	70	12	2
Carp_Off163	Carp_Parent17_M	Carp_Parent33_F	75	14.9	1
Carp_Off1630	Carp_Parent30_M	Carp_Parent7_F	82	16.8	3
Carp_Off1631	Carp_Parent8_M	Carp_Parent15_F	72	12.6	2
Carp_Off1632	Carp_Parent15_M	Carp_Parent29_F	75	13.2	1
Carp_Off1633	Carp_Parent45_M	Carp_Parent23_F	68	11.5	4
Carp_Off1634	Carp_Parent8_M	Carp_Parent12_F	69	11.6	2
Carp_Off1635	Carp_Parent10_M	Carp_Parent7_F	70	12.1	3
Carp_Off1638	Carp_Parent5_M	Carp_Parent33_F	71	12.5	1
Carp_Off1639	Carp_Parent37_M	Carp_Parent43_F	77	16.1	4
Carp_Off164	Carp_Parent25_M	Carp_Parent22_F	79	14.1	1
Carp_Off1640	Carp_Parent9_M	Carp_Parent12_F	70	12.9	2
Carp_Off1641	Carp_Parent1_M	Carp_Parent29_F	76	13.1	1
Carp_Off1642	Carp_Parent4_M	Carp_Parent15_F	68	11.2	2
Carp_Off1646	Carp_Parent2_M	Carp_Parent12_F	80	17.2	2
Carp_Off1647	Carp_Parent6_M	Carp_Parent17_F	76	15.2	3
Carp_Off1648	Carp_Parent4_M	Carp_Parent15_F	76	15	2
Carp_Off165	Carp_Parent67_M	Carp_Parent10_F	75	16.7	3
Carp_Off1650	Carp_Parent20_M	Carp_Parent25_F	69	12.2	2
Carp_Off1652	Carp_Parent10_M	Carp_Parent7_F	86	20.1	3
Carp_Off1656	Carp_Parent6_M	Carp_Parent7_F	82	18.9	3
Carp_Off1657	Carp_Parent24_M	Carp_Parent17_F	75	14.9	3
Carp_Off1658	Carp_Parent15_M	Carp_Parent24_F	67	12.4	1
Carp_Off1659	Carp_Parent1_M	Carp_Parent24_F	75	15.9	1
Carp_Off166	Carp_Parent1_M	Carp_Parent18_F	78	17.3	1
Carp_Off1660	Carp_Parent2_M	Carp_Parent20_F	89	22	2
Carp_Off1661	Carp_Parent29_M	Carp_Parent10_F	81	19.9	3
Carp_Off1662	Carp_Parent67_M	Carp_Parent35_F	72	14.8	3
Carp_Off1663	Carp_Parent60_M	Carp_Parent23_F	75	13.9	4
Carp_Off1664	Carp_Parent14_M	Carp_Parent22_F	78	15.6	1
Carp_Off1666	Carp_Parent2_M	Carp_Parent15_F	74	14.3	2
Carp_Off1667	Carp_Parent29_M	Carp_Parent7_F	81	17.7	3
Carp_Off1668	Carp_Parent24_M	Carp_Parent7_F	83	18.3	3
Carp_Off167	Carp_Parent10_M	Carp_Parent17_F	77	15.6	3
Carp_Off1670	Carp_Parent14_M	Carp_Parent33_F	78	12.7	1
Carp_Off1672	Carp_Parent21_M	Carp_Parent25_F	78	14.8	2
Carp_Off1674	Carp_Parent25_M	Carp_Parent22_F	77	15.7	1
Carp_Off1677	Carp_Parent21_M	Carp_Parent25_F	79	16.4	2
Carp_Off1679	Carp_Parent22_M	Carp_Parent38_F	74	12.8	2
Carp_Off168	Carp_Parent26_M	Carp_Parent7_F	71	12.5	3
Carp_Off1680	Carp_Parent67_M	Carp_Parent17_F	68	9.8	3
Carp_Off1683	Carp_Parent20_M	Carp_Parent15_F	67	11.1	2
Carp_Off1684	Carp_Parent27_M	Carp_Parent18_F	69	11.9	1
Carp_Off1685	Carp_Parent41_M	Carp_Parent17_F	72	14.3	3
Carp_Off1688	Carp_Parent18_M	Carp_Parent10_F	68	10.7	3
Carp_Off169	Carp_Parent11_M	Carp_Parent18_F	92	25	1
Carp_Off17	Carp_Parent12_M	Carp_Parent25_F	80	18.2	2
Carp_Off170	Carp_Parent60_M	Carp_Parent9_F	70	17	4
Carp_Off172	Carp_Parent2_M	Carp_Parent15_F	84	20.4	2
Carp_Off173	Carp_Parent4_M	Carp_Parent20_F	79	18.1	2
Carp_Off174	Carp_Parent29_M	Carp_Parent26_F	79	17.1	3
Carp_Off175	Carp_Parent10_M	Carp_Parent7_F	79	18	3
Carp_Off176	Carp_Parent37_M	Carp_Parent4_F	71	15.5	4
Carp_Off177	Carp_Parent5_M	Carp_Parent33_F	70	13.1	1
Carp_Off178	Carp_Parent24_M	Carp_Parent26_F	64	11.4	3
Carp_Off179	Carp_Parent10_M	Carp_Parent17_F	69	12.3	3
Carp_Off18	Carp_Parent21_M	Carp_Parent25_F	88	25.3	2
Carp_Off180	Carp_Parent2_M	Carp_Parent25_F	73	17.6	2
Carp_Off181	Carp_Parent2_M	Carp_Parent25_F	66	11.1	2
Carp_Off182	Carp_Parent11_M	Carp_Parent33_F	68	15.6	1
Carp_Off183	Carp_Parent10_M	Carp_Parent17_F	73	14.4	3
Carp_Off184	Carp_Parent6_M	Carp_Parent7_F	80	22.2	3
Carp_Off185	Carp_Parent9_M	Carp_Parent38_F	76	17.8	2
Carp_Off186	Carp_Parent27_M	Carp_Parent18_F	75	15.4	1
Carp_Off187	Carp_Parent29_M	Carp_Parent10_F	71	15.1	3
Carp_Off188	Carp_Parent10_M	Carp_Parent10_F	74	14.8	3
Carp_Off189	Carp_Parent45_M	Carp_Parent9_F	70	12.9	4
Carp_Off19	Carp_Parent26_M	Carp_Parent7_F	79	16.8	3
Carp_Off190	Carp_Parent8_M	Carp_Parent38_F	69	12	2
Carp_Off191	Carp_Parent7_M	Carp_Parent12_F	71	14.8	2
Carp_Off193	Carp_Parent26_M	Carp_Parent35_F	72	14.7	3
Carp_Off194	Carp_Parent25_M	Carp_Parent22_F	80	17.1	1
Carp_Off195	Carp_Parent17_M	Carp_Parent24_F	81	20.2	1
Carp_Off196	Carp_Parent16_M	Carp_Parent12_F	71	14.7	2
Carp_Off197	Carp_Parent60_M	Carp_Parent4_F	71	17.2	4
Carp_Off199	Carp_Parent42_M	Carp_Parent23_F	74	13.7	4
Carp_Off2	Carp_Parent3_M	Carp_Parent18_F	97	30.2	1
Carp_Off20	Carp_Parent19_M	Carp_Parent7_F	73	13.7	3
Carp_Off200	Carp_Parent17_M	Carp_Parent18_F	77	16.8	1
Carp_Off207	Carp_Parent16_M	Carp_Parent15_F	77	14.5	2
Carp_Off209	Carp_Parent2_M	Carp_Parent20_F	72	12.8	2
Carp_Off21	Carp_Parent25_M	Carp_Parent29_F	73	12.2	1
Carp_Off213	Carp_Parent20_M	Carp_Parent15_F	74	13.7	2
Carp_Off214	Carp_Parent23_M	Carp_Parent18_F	79	16.5	1
Carp_Off216	Carp_Parent20_M	Carp_Parent38_F	78	17.2	2
Carp_Off218	Carp_Parent42_M	Carp_Parent34_F	67	10.2	4
Carp_Off22	Carp_Parent4_M	Carp_Parent12_F	75	14.8	2
Carp_Off220	Carp_Parent17_M	Carp_Parent22_F	75	14	1
Carp_Off221	Carp_Parent1_M	Carp_Parent33_F	75	16.1	1
Carp_Off223	Carp_Parent34_M	Carp_Parent4_F	66	10.5	4
Carp_Off224	Carp_Parent7_M	Carp_Parent25_F	75	16.9	2
Carp_Off225	Carp_Parent60_M	Carp_Parent34_F	72	12.2	4
Carp_Off229	Carp_Parent2_M	Carp_Parent38_F	85	22.2	2
Carp_Off23	Carp_Parent2_M	Carp_Parent15_F	78	16.8	2
Carp_Off230	Carp_Parent18_M	Carp_Parent7_F	125	63.7	3
Carp_Off231	Carp_Parent59_M	Carp_Parent34_F	75	16.2	4
Carp_Off232	Carp_Parent11_M	Carp_Parent24_F	88	23.9	1
Carp_Off233	Carp_Parent5_M	Carp_Parent18_F	90	22.5	1
Carp_Off234	Carp_Parent41_M	Carp_Parent35_F	84	20.5	3
Carp_Off235	Carp_Parent27_M	Carp_Parent24_F	82	17.9	1
Carp_Off237	Carp_Parent19_M	Carp_Parent17_F	88	25	3
Carp_Off238	Carp_Parent42_M	Carp_Parent9_F	67	11.6	4
Carp_Off239	Carp_Parent15_M	Carp_Parent29_F	77	15.5	1
Carp_Off24	Carp_Parent27_M	Carp_Parent22_F	64	9.3	1
Carp_Off240	Carp_Parent25_M	Carp_Parent33_F	78	17.6	1
Carp_Off241	Carp_Parent25_M	Carp_Parent24_F	81	19.7	1
Carp_Off242	Carp_Parent26_M	Carp_Parent35_F	73	14.4	3
Carp_Off243	Carp_Parent3_M	Carp_Parent22_F	76	15.4	1
Carp_Off244	Carp_Parent7_M	Carp_Parent25_F	74	15.2	2
Carp_Off245	Carp_Parent29_M	Carp_Parent17_F	78	16.3	3
Carp_Off246	Carp_Parent26_M	Carp_Parent10_F	80	19.6	3
Carp_Off247	Carp_Parent30_M	Carp_Parent7_F	87	20.4	3
Carp_Off248	Carp_Parent15_M	Carp_Parent18_F	73	15.4	1
Carp_Off249	Carp_Parent34_M	Carp_Parent34_F	71	13.4	4
Carp_Off25	Carp_Parent36_M	Carp_Parent43_F	71	12.7	4
Carp_Off250	Carp_Parent8_M	Carp_Parent38_F	80	17.3	2
Carp_Off252	Carp_Parent16_M	Carp_Parent25_F	78	17.5	2
Carp_Off254	Carp_Parent59_M	Carp_Parent23_F	81	17.6	4
Carp_Off255	Carp_Parent27_M	Carp_Parent18_F	82	19.7	1
Carp_Off257	Carp_Parent37_M	Carp_Parent4_F	78	15	4
Carp_Off258	Carp_Parent1_M	Carp_Parent24_F	78	18.1	1
Carp_Off259	Carp_Parent10_M	Carp_Parent10_F	77	15.1	3
Carp_Off26	Carp_Parent27_M	Carp_Parent18_F	76	16.6	1
Carp_Off260	Carp_Parent27_M	Carp_Parent22_F	77	16.7	1
Carp_Off261	Carp_Parent44_M	Carp_Parent23_F	75	13.4	4
Carp_Off262	Carp_Parent3_M	Carp_Parent29_F	77	13.6	1
Carp_Off263	Carp_Parent21_M	Carp_Parent20_F	77	15.8	2
Carp_Off264	Carp_Parent18_M	Carp_Parent7_F	74	13	3
Carp_Off265	Carp_Parent18_M	Carp_Parent7_F	78	17.5	3
Carp_Off266	Carp_Parent19_M	Carp_Parent7_F	72	11.4	3
Carp_Off267	Carp_Parent17_M	Carp_Parent22_F	78	15.8	1
Carp_Off268	Carp_Parent42_M	Carp_Parent23_F	77	16	4
Carp_Off269	Carp_Parent36_M	Carp_Parent4_F	76	14	4
Carp_Off27	Carp_Parent2_M	Carp_Parent12_F	78	15.9	2
Carp_Off270	Carp_Parent36_M	Carp_Parent23_F	70	12.5	4
Carp_Off271	Carp_Parent2_M	Carp_Parent20_F	71	13.2	2
Carp_Off272	Carp_Parent60_M	Carp_Parent4_F	71	12.8	4
Carp_Off273	Carp_Parent42_M	Carp_Parent9_F	68	12.3	4
Carp_Off274	Carp_Parent2_M	Carp_Parent15_F	74	13.5	2
Carp_Off279	Carp_Parent38_M	Carp_Parent4_F	71	12.5	4
Carp_Off28	Carp_Parent2_M	Carp_Parent15_F	75	16	2
Carp_Off280	Carp_Parent60_M	Carp_Parent9_F	68	11.6	4
Carp_Off281	Carp_Parent22_M	Carp_Parent38_F	65	10	2
Carp_Off284	Carp_Parent30_M	Carp_Parent26_F	80	16.3	3
Carp_Off285	Carp_Parent17_M	Carp_Parent18_F	76	13.4	1
Carp_Off286	Carp_Parent3_M	Carp_Parent22_F	88	21.7	1
Carp_Off287	Carp_Parent30_M	Carp_Parent17_F	84	19.9	3
Carp_Off288	Carp_Parent5_M	Carp_Parent29_F	95	26.6	1
Carp_Off289	Carp_Parent14_M	Carp_Parent24_F	82	19.4	1
Carp_Off29	Carp_Parent16_M	Carp_Parent15_F	75	15.1	2
Carp_Off290	Carp_Parent1_M	Carp_Parent33_F	77	15.5	1
Carp_Off291	Carp_Parent17_M	Carp_Parent29_F	92	21.2	1
Carp_Off292	Carp_Parent8_M	Carp_Parent38_F	81	18.1	2
Carp_Off293	Carp_Parent1_M	Carp_Parent24_F	80	18.5	1
Carp_Off294	Carp_Parent36_M	Carp_Parent4_F	78	15	4
Carp_Off296	Carp_Parent29_M	Carp_Parent35_F	76	15.6	3
Carp_Off297	Carp_Parent25_M	Carp_Parent18_F	91	22	1
Carp_Off298	Carp_Parent10_M	Carp_Parent7_F	81	18.5	3
Carp_Off299	Carp_Parent34_M	Carp_Parent34_F	76	15.5	4
Carp_Off3	Carp_Parent8_M	Carp_Parent38_F	74	12.2	2
Carp_Off30	Carp_Parent19_M	Carp_Parent35_F	75	16.7	3
Carp_Off300	Carp_Parent18_M	Carp_Parent35_F	84	21.5	3
Carp_Off302	Carp_Parent20_M	Carp_Parent38_F	71	16.9	2
Carp_Off303	Carp_Parent5_M	Carp_Parent24_F	70	13.6	1
Carp_Off304	Carp_Parent20_M	Carp_Parent25_F	74	15.3	2
Carp_Off306	Carp_Parent8_M	Carp_Parent38_F	69	12.9	2
Carp_Off308	Carp_Parent14_M	Carp_Parent22_F	70	13.6	1
Carp_Off309	Carp_Parent7_M	Carp_Parent38_F	74	16.5	2
Carp_Off31	Carp_Parent27_M	Carp_Parent29_F	71	13.4	1
Carp_Off310	Carp_Parent19_M	Carp_Parent10_F	72	13.6	3
Carp_Off311	Carp_Parent7_M	Carp_Parent12_F	72	15.1	2
Carp_Off312	Carp_Parent11_M	Carp_Parent22_F	72	14.2	1
Carp_Off313	Carp_Parent20_M	Carp_Parent38_F	77	17.5	2
Carp_Off314	Carp_Parent38_M	Carp_Parent9_F	72	14.3	4
Carp_Off315	Carp_Parent16_M	Carp_Parent20_F	75	16.6	2
Carp_Off316	Carp_Parent5_M	Carp_Parent33_F	70	13.7	1
Carp_Off317	Carp_Parent20_M	Carp_Parent38_F	65	12.4	2
Carp_Off318	Carp_Parent22_M	Carp_Parent25_F	77	17.7	2
Carp_Off319	Carp_Parent14_M	Carp_Parent33_F	72	13.4	1
Carp_Off32	Carp_Parent24_M	Carp_Parent26_F	81	14.8	3
Carp_Off320	Carp_Parent9_M	Carp_Parent38_F	63	9.6	2
Carp_Off321	Carp_Parent5_M	Carp_Parent33_F	69	12.6	1
Carp_Off322	Carp_Parent34_M	Carp_Parent43_F	66	11.2	4
Carp_Off323	Carp_Parent36_M	Carp_Parent34_F	77	15.7	4
Carp_Off324	Carp_Parent60_M	Carp_Parent34_F	65	11.5	4
Carp_Off325	Carp_Parent4_M	Carp_Parent38_F	72	13.6	2
Carp_Off327	Carp_Parent29_M	Carp_Parent10_F	67	12.1	3
Carp_Off329	Carp_Parent26_M	Carp_Parent7_F	75	16.4	3
Carp_Off33	Carp_Parent11_M	Carp_Parent18_F	74	14	1
Carp_Off330	Carp_Parent11_M	Carp_Parent22_F	79	18	1
Carp_Off331	Carp_Parent5_M	Carp_Parent18_F	83	21.4	1
Carp_Off332	Carp_Parent16_M	Carp_Parent15_F	68	11.1	2
Carp_Off333	Carp_Parent27_M	Carp_Parent22_F	72	13.9	1
Carp_Off334	Carp_Parent26_M	Carp_Parent26_F	71	17.1	3
Carp_Off335	Carp_Parent25_M	Carp_Parent29_F	82	19.5	1
Carp_Off336	Carp_Parent7_M	Carp_Parent25_F	77	17.7	2
Carp_Off337	Carp_Parent6_M	Carp_Parent17_F	80	18.7	3
Carp_Off338	Carp_Parent8_M	Carp_Parent25_F	73	14	2
Carp_Off339	Carp_Parent60_M	Carp_Parent23_F	75	16.4	4
Carp_Off340	Carp_Parent19_M	Carp_Parent7_F	72	14.3	3
Carp_Off341	Carp_Parent30_M	Carp_Parent17_F	80	20.1	3
Carp_Off342	Carp_Parent9_M	Carp_Parent15_F	65	11.2	2
Carp_Off343	Carp_Parent2_M	Carp_Parent15_F	65	10.8	2
Carp_Off344	Carp_Parent27_M	Carp_Parent33_F	80	17.8	1
Carp_Off345	Carp_Parent42_M	Carp_Parent43_F	68	13.8	4
Carp_Off346	Carp_Parent20_M	Carp_Parent20_F	74	16	2
Carp_Off348	Carp_Parent6_M	Carp_Parent10_F	82	23.2	3
Carp_Off349	Carp_Parent8_M	Carp_Parent25_F	68	13.6	2
Carp_Off35	Carp_Parent22_M	Carp_Parent20_F	76	14.6	2
Carp_Off350	Carp_Parent17_M	Carp_Parent24_F	79	18.2	1
Carp_Off351	Carp_Parent5_M	Carp_Parent18_F	82	18.3	1
Carp_Off352	Carp_Parent1_M	Carp_Parent18_F	81	17.7	1
Carp_Off353	Carp_Parent15_M	Carp_Parent22_F	74	16.2	1
Carp_Off354	Carp_Parent9_M	Carp_Parent38_F	72	13.4	2
Carp_Off356	Carp_Parent18_M	Carp_Parent10_F	70	13.3	3
Carp_Off357	Carp_Parent14_M	Carp_Parent33_F	76	15.4	1
Carp_Off358	Carp_Parent17_M	Carp_Parent24_F	81	19.1	1
Carp_Off359	Carp_Parent25_M	Carp_Parent22_F	72	14.4	1
Carp_Off36	Carp_Parent29_M	Carp_Parent35_F	74	14.1	3
Carp_Off360	Carp_Parent44_M	Carp_Parent4_F	73	13.9	4
Carp_Off361	Carp_Parent26_M	Carp_Parent26_F	73	16.5	3
Carp_Off362	Carp_Parent36_M	Carp_Parent34_F	76	13.5	4
Carp_Off363	Carp_Parent7_M	Carp_Parent25_F	71	14.6	2
Carp_Off37	Carp_Parent15_M	Carp_Parent18_F	77	15.9	1
Carp_Off4	Carp_Parent27_M	Carp_Parent33_F	91	26.5	1
Carp_Off40	Carp_Parent26_M	Carp_Parent35_F	77	16	3
Carp_Off409	Carp_Parent10_M	Carp_Parent10_F	83	20.2	3
Carp_Off41	Carp_Parent11_M	Carp_Parent24_F	77	16.7	1
Carp_Off42	Carp_Parent26_M	Carp_Parent7_F	74	14.3	3
Carp_Off420	Carp_Parent23_M	Carp_Parent18_F	85	22.5	1
Carp_Off422	Carp_Parent26_M	Carp_Parent7_F	80	21.1	3
Carp_Off423	Carp_Parent24_M	Carp_Parent35_F	92	25.5	3
Carp_Off424	Carp_Parent10_M	Carp_Parent26_F	74	14	3
Carp_Off425	Carp_Parent59_M	Carp_Parent23_F	72	13.1	4
Carp_Off428	Carp_Parent2_M	Carp_Parent38_F	74	14.4	2
Carp_Off429	Carp_Parent5_M	Carp_Parent24_F	90	25.2	1
Carp_Off43	Carp_Parent26_M	Carp_Parent10_F	76	16.7	3
Carp_Off430	Carp_Parent59_M	Carp_Parent4_F	80	16.3	4
Carp_Off431	Carp_Parent30_M	Carp_Parent10_F	86	22.1	3
Carp_Off432	Carp_Parent6_M	Carp_Parent10_F	78	15.6	3
Carp_Off433	Carp_Parent20_M	Carp_Parent20_F	85	20	2
Carp_Off434	Carp_Parent1_M	Carp_Parent24_F	85	19.4	1
Carp_Off435	Carp_Parent9_M	Carp_Parent15_F	72	13.4	2
Carp_Off436	Carp_Parent5_M	Carp_Parent29_F	85	18.3	1
Carp_Off437	Carp_Parent27_M	Carp_Parent33_F	85	21.4	1
Carp_Off438	Carp_Parent29_M	Carp_Parent17_F	72	13.1	3
Carp_Off439	Carp_Parent4_M	Carp_Parent38_F	70	12.6	2
Carp_Off440	Carp_Parent19_M	Carp_Parent26_F	74	15.1	3
Carp_Off441	Carp_Parent67_M	Carp_Parent7_F	75	14.4	3
Carp_Off442	Carp_Parent21_M	Carp_Parent25_F	89	23.2	2
Carp_Off443	Carp_Parent27_M	Carp_Parent24_F	94	25.8	1
Carp_Off444	Carp_Parent17_M	Carp_Parent33_F	70	13.5	1
Carp_Off446	Carp_Parent37_M	Carp_Parent23_F	65	10.1	4
Carp_Off447	Carp_Parent16_M	Carp_Parent25_F	75	14.2	2
Carp_Off448	Carp_Parent3_M	Carp_Parent24_F	78	16.9	1
Carp_Off449	Carp_Parent2_M	Carp_Parent15_F	77	14.4	2
Carp_Off45	Carp_Parent44_M	Carp_Parent34_F	68	10.6	4
Carp_Off450	Carp_Parent38_M	Carp_Parent23_F	72	14.9	4
Carp_Off451	Carp_Parent3_M	Carp_Parent24_F	82	18.3	1
Carp_Off452	Carp_Parent66_M	Carp_Parent23_F	72	12.9	4
Carp_Off455	Carp_Parent9_M	Carp_Parent25_F	77	16.4	2
Carp_Off456	Carp_Parent5_M	Carp_Parent22_F	75	15.4	1
Carp_Off458	Carp_Parent29_M	Carp_Parent10_F	77	14.7	3
Carp_Off459	Carp_Parent19_M	Carp_Parent17_F	89	23.7	3
Carp_Off46	Carp_Parent3_M	Carp_Parent24_F	71	13.1	1
Carp_Off461	Carp_Parent14_M	Carp_Parent29_F	76	13.8	1
Carp_Off462	Carp_Parent6_M	Carp_Parent10_F	74	15.4	3
Carp_Off463	Carp_Parent34_M	Carp_Parent4_F	72	11.8	4
Carp_Off464	Carp_Parent59_M	Carp_Parent34_F	73	13.2	4
Carp_Off465	Carp_Parent10_M	Carp_Parent17_F	77	15	3
Carp_Off466	Carp_Parent11_M	Carp_Parent24_F	81	17.9	1
Carp_Off467	Carp_Parent21_M	Carp_Parent25_F	76	14.8	2
Carp_Off468	Carp_Parent30_M	Carp_Parent17_F	74	13.8	3
Carp_Off469	Carp_Parent26_M	Carp_Parent26_F	70	11.5	3
Carp_Off47	Carp_Parent8_M	Carp_Parent20_F	71	11.1	2
Carp_Off471	Carp_Parent5_M	Carp_Parent29_F	80	15.1	1
Carp_Off472	Carp_Parent45_M	Carp_Parent34_F	60	8.7	4
Carp_Off473	Carp_Parent18_M	Carp_Parent10_F	70	13.5	3
Carp_Off474	Carp_Parent20_M	Carp_Parent38_F	73	13.7	2
Carp_Off475	Carp_Parent14_M	Carp_Parent22_F	81	16	1
Carp_Off476	Carp_Parent5_M	Carp_Parent24_F	85	21	1
Carp_Off477	Carp_Parent45_M	Carp_Parent23_F	74	14.1	4
Carp_Off478	Carp_Parent29_M	Carp_Parent10_F	80	18.6	3
Carp_Off479	Carp_Parent27_M	Carp_Parent24_F	83	18.6	1
Carp_Off48	Carp_Parent19_M	Carp_Parent10_F	68	10.5	3
Carp_Off481	Carp_Parent30_M	Carp_Parent35_F	88	22.1	3
Carp_Off482	Carp_Parent9_M	Carp_Parent25_F	72	14.6	2
Carp_Off483	Carp_Parent60_M	Carp_Parent23_F	74	14.6	4
Carp_Off484	Carp_Parent18_M	Carp_Parent35_F	89	25.1	3
Carp_Off485	Carp_Parent14_M	Carp_Parent33_F	86	20.4	1
Carp_Off487	Carp_Parent5_M	Carp_Parent33_F	91	25.6	1
Carp_Off488	Carp_Parent1_M	Carp_Parent33_F	76	14.8	1
Carp_Off49	Carp_Parent12_M	Carp_Parent12_F	72	11.3	2
Carp_Off490	Carp_Parent5_M	Carp_Parent24_F	79	17.2	1
Carp_Off491	Carp_Parent2_M	Carp_Parent20_F	78	17.4	2
Carp_Off492	Carp_Parent24_M	Carp_Parent17_F	81	17.7	3
Carp_Off493	Carp_Parent29_M	Carp_Parent26_F	87	20	3
Carp_Off494	Carp_Parent19_M	Carp_Parent7_F	81	17.2	3
Carp_Off495	Carp_Parent29_M	Carp_Parent17_F	78	14.5	3
Carp_Off496	Carp_Parent17_M	Carp_Parent22_F	92	23.2	1
Carp_Off497	Carp_Parent34_M	Carp_Parent34_F	85	19.9	4
Carp_Off5	Carp_Parent22_M	Carp_Parent20_F	77	14.7	2
Carp_Off50	Carp_Parent60_M	Carp_Parent23_F	95	26	4
Carp_Off500	Carp_Parent3_M	Carp_Parent18_F	91	23.1	1
Carp_Off501	Carp_Parent22_M	Carp_Parent25_F	69	14.3	2
Carp_Off502	Carp_Parent24_M	Carp_Parent10_F	73	17.5	3
Carp_Off503	Carp_Parent7_M	Carp_Parent12_F	77	17.2	2
Carp_Off505	Carp_Parent25_M	Carp_Parent29_F	103	35.2	1
Carp_Off506	Carp_Parent15_M	Carp_Parent22_F	72	16.4	1
Carp_Off507	Carp_Parent29_M	Carp_Parent10_F	78	17.9	3
Carp_Off508	Carp_Parent14_M	Carp_Parent33_F	70	16.3	1
Carp_Off509	Carp_Parent4_M	Carp_Parent25_F	77	17.9	2
Carp_Off51	Carp_Parent27_M	Carp_Parent22_F	84	19.8	1
Carp_Off510	Carp_Parent14_M	Carp_Parent29_F	78	15.3	1
Carp_Off511	Carp_Parent34_M	Carp_Parent9_F	67	12.3	4
Carp_Off512	Carp_Parent21_M	Carp_Parent20_F	83	20.8	2
Carp_Off513	Carp_Parent23_M	Carp_Parent24_F	67	12.1	1
Carp_Off514	Carp_Parent59_M	Carp_Parent4_F	78	17.3	4
Carp_Off515	Carp_Parent15_M	Carp_Parent18_F	90	26.9	1
Carp_Off517	Carp_Parent24_M	Carp_Parent17_F	69	12.9	3
Carp_Off52	Carp_Parent26_M	Carp_Parent26_F	82	18.6	3
Carp_Off520	Carp_Parent26_M	Carp_Parent10_F	73	16.1	3
Carp_Off521	Carp_Parent66_M	Carp_Parent4_F	76	15.2	4
Carp_Off523	Carp_Parent34_M	Carp_Parent34_F	71	15.7	4
Carp_Off524	Carp_Parent24_M	Carp_Parent35_F	92	26.6	3
Carp_Off525	Carp_Parent36_M	Carp_Parent23_F	72	13.6	4
Carp_Off526	Carp_Parent30_M	Carp_Parent7_F	75	14.5	3
Carp_Off527	Carp_Parent1_M	Carp_Parent24_F	82	21.6	1
Carp_Off528	Carp_Parent34_M	Carp_Parent4_F	69	12	4
Carp_Off529	Carp_Parent25_M	Carp_Parent29_F	92	25.6	1
Carp_Off53	Carp_Parent12_M	Carp_Parent20_F	78	16.7	2
Carp_Off531	Carp_Parent11_M	Carp_Parent22_F	80	17.4	1
Carp_Off532	Carp_Parent9_M	Carp_Parent38_F	68	12.6	2
Carp_Off533	Carp_Parent25_M	Carp_Parent33_F	72	14.6	1
Carp_Off534	Carp_Parent24_M	Carp_Parent35_F	95	29.3	3
Carp_Off538	Carp_Parent11_M	Carp_Parent24_F	74	17	1
Carp_Off539	Carp_Parent59_M	Carp_Parent23_F	75	14.7	4
Carp_Off54	Carp_Parent19_M	Carp_Parent35_F	80	18.5	3
Carp_Off540	Carp_Parent14_M	Carp_Parent18_F	79	16.8	1
Carp_Off542	Carp_Parent25_M	Carp_Parent24_F	62	10.1	1
Carp_Off543	Carp_Parent30_M	Carp_Parent17_F	86	20.8	3
Carp_Off544	Carp_Parent60_M	Carp_Parent4_F	71	14.4	4
Carp_Off545	Carp_Parent8_M	Carp_Parent25_F	69	13.8	2
Carp_Off546	Carp_Parent36_M	Carp_Parent23_F	76	16.8	4
Carp_Off547	Carp_Parent26_M	Carp_Parent10_F	72	12.5	3
Carp_Off548	Carp_Parent8_M	Carp_Parent20_F	78	16.8	2
Carp_Off549	Carp_Parent21_M	Carp_Parent25_F	71	12.6	2
Carp_Off55	Carp_Parent8_M	Carp_Parent25_F	84	19.8	2
Carp_Off550	Carp_Parent6_M	Carp_Parent7_F	90	24.5	3
Carp_Off551	Carp_Parent34_M	Carp_Parent9_F	73	15.9	4
Carp_Off552	Carp_Parent3_M	Carp_Parent18_F	92	26	1
Carp_Off553	Carp_Parent67_M	Carp_Parent10_F	65	10.5	3
Carp_Off554	Carp_Parent37_M	Carp_Parent23_F	74	14.6	4
Carp_Off555	Carp_Parent17_M	Carp_Parent29_F	81	16.3	1
Carp_Off556	Carp_Parent12_M	Carp_Parent25_F	77	16.1	2
Carp_Off557	Carp_Parent17_M	Carp_Parent22_F	79	17.1	1
Carp_Off559	Carp_Parent16_M	Carp_Parent25_F	84	20.7	2
Carp_Off560	Carp_Parent30_M	Carp_Parent26_F	79	15.1	3
Carp_Off561	Carp_Parent16_M	Carp_Parent15_F	75	13.6	2
Carp_Off562	Carp_Parent16_M	Carp_Parent25_F	78	17	2
Carp_Off564	Carp_Parent20_M	Carp_Parent15_F	81	16.3	2
Carp_Off565	Carp_Parent30_M	Carp_Parent7_F	80	16.3	3
Carp_Off566	Carp_Parent16_M	Carp_Parent20_F	69	12.5	2
Carp_Off567	Carp_Parent19_M	Carp_Parent10_F	69	13.4	3
Carp_Off568	Carp_Parent67_M	Carp_Parent10_F	68	11.8	3
Carp_Off57	Carp_Parent8_M	Carp_Parent38_F	92	23.8	2
Carp_Off570	Carp_Parent9_M	Carp_Parent38_F	74	14.1	2
Carp_Off572	Carp_Parent16_M	Carp_Parent25_F	74	14.5	2
Carp_Off573	Carp_Parent59_M	Carp_Parent43_F	72	13.1	4
Carp_Off574	Carp_Parent1_M	Carp_Parent24_F	74	14.3	1
Carp_Off575	Carp_Parent18_M	Carp_Parent10_F	63	10.3	3
Carp_Off576	Carp_Parent18_M	Carp_Parent7_F	84	20.7	3
Carp_Off578	Carp_Parent30_M	Carp_Parent35_F	116	51.8	3
Carp_Off579	Carp_Parent18_M	Carp_Parent7_F	80	18.4	3
Carp_Off58	Carp_Parent15_M	Carp_Parent33_F	79	16.7	1
Carp_Off580	Carp_Parent15_M	Carp_Parent33_F	79	19.2	1
Carp_Off581	Carp_Parent18_M	Carp_Parent7_F	84	20.5	3
Carp_Off582	Carp_Parent17_M	Carp_Parent29_F	81	16.3	1
Carp_Off583	Carp_Parent17_M	Carp_Parent33_F	81	18.2	1
Carp_Off584	Carp_Parent21_M	Carp_Parent25_F	87	22.8	2
Carp_Off585	Carp_Parent3_M	Carp_Parent18_F	86	22.3	1
Carp_Off586	Carp_Parent60_M	Carp_Parent23_F	74	15.7	4
Carp_Off587	Carp_Parent29_M	Carp_Parent7_F	85	20.1	3
Carp_Off588	Carp_Parent30_M	Carp_Parent35_F	101	34.5	3
Carp_Off589	Carp_Parent16_M	Carp_Parent38_F	72	16.7	2
Carp_Off59	Carp_Parent36_M	Carp_Parent4_F	87	22.8	4
Carp_Off590	Carp_Parent23_M	Carp_Parent18_F	80	17.6	1
Carp_Off591	Carp_Parent34_M	Carp_Parent23_F	73	15.6	4
Carp_Off592	Carp_Parent24_M	Carp_Parent7_F	83	20.8	3
Carp_Off593	Carp_Parent14_M	Carp_Parent29_F	83	17.4	1
Carp_Off594	Carp_Parent27_M	Carp_Parent18_F	83	19.1	1
Carp_Off595	Carp_Parent34_M	Carp_Parent43_F	69	11	4
Carp_Off596	Carp_Parent66_M	Carp_Parent4_F	82	17.8	4
Carp_Off597	Carp_Parent60_M	Carp_Parent23_F	78	17.3	4
Carp_Off598	Carp_Parent21_M	Carp_Parent25_F	80	18.7	2
Carp_Off599	Carp_Parent19_M	Carp_Parent7_F	81	19.9	3
Carp_Off60	Carp_Parent17_M	Carp_Parent33_F	78	16.1	1
Carp_Off600	Carp_Parent7_M	Carp_Parent25_F	73	14.1	2
Carp_Off601	Carp_Parent4_M	Carp_Parent25_F	71	14.2	2
Carp_Off602	Carp_Parent11_M	Carp_Parent24_F	72	12.5	1
Carp_Off603	Carp_Parent21_M	Carp_Parent25_F	73	14.2	2
Carp_Off604	Carp_Parent3_M	Carp_Parent18_F	103	32.5	1
Carp_Off605	Carp_Parent21_M	Carp_Parent25_F	80	18.5	2
Carp_Off606	Carp_Parent26_M	Carp_Parent10_F	79	19.4	3
Carp_Off607	Carp_Parent38_M	Carp_Parent23_F	75	15.9	4
Carp_Off608	Carp_Parent17_M	Carp_Parent29_F	80	15.7	1
Carp_Off609	Carp_Parent17_M	Carp_Parent18_F	95	25.8	1
Carp_Off61	Carp_Parent16_M	Carp_Parent20_F	80	18.6	2
Carp_Off610	Carp_Parent18_M	Carp_Parent35_F	93	26.9	3
Carp_Off611	Carp_Parent37_M	Carp_Parent23_F	83	20.4	4
Carp_Off612	Carp_Parent30_M	Carp_Parent35_F	88	22	3
Carp_Off613	Carp_Parent30_M	Carp_Parent35_F	97	29.9	3
Carp_Off615	Carp_Parent21_M	Carp_Parent25_F	83	20.3	2
Carp_Off616	Carp_Parent20_M	Carp_Parent38_F	83	19.7	2
Carp_Off617	Carp_Parent17_M	Carp_Parent24_F	80	18.7	1
Carp_Off618	Carp_Parent27_M	Carp_Parent18_F	94	25.8	1
Carp_Off619	Carp_Parent24_M	Carp_Parent7_F	85	19.6	3
Carp_Off62	Carp_Parent4_M	Carp_Parent38_F	82	19.5	2
Carp_Off620	Carp_Parent29_M	Carp_Parent10_F	78	17.3	3
Carp_Off621	Carp_Parent41_M	Carp_Parent35_F	83	20.6	3
Carp_Off622	Carp_Parent30_M	Carp_Parent10_F	77	15	3
Carp_Off624	Carp_Parent27_M	Carp_Parent18_F	86	20.7	1
Carp_Off625	Carp_Parent18_M	Carp_Parent7_F	83	18.2	3
Carp_Off626	Carp_Parent37_M	Carp_Parent34_F	78	15.5	4
Carp_Off627	Carp_Parent41_M	Carp_Parent17_F	72	13.2	3
Carp_Off629	Carp_Parent1_M	Carp_Parent33_F	82	18	1
Carp_Off63	Carp_Parent60_M	Carp_Parent9_F	83	20.2	4
Carp_Off631	Carp_Parent37_M	Carp_Parent4_F	73	13.6	4
Carp_Off632	Carp_Parent20_M	Carp_Parent25_F	79	18.3	2
Carp_Off633	Carp_Parent38_M	Carp_Parent23_F	77	14.8	4
Carp_Off634	Carp_Parent10_M	Carp_Parent17_F	74	13.7	3
Carp_Off635	Carp_Parent4_M	Carp_Parent38_F	72	13	2
Carp_Off636	Carp_Parent14_M	Carp_Parent22_F	72	13.1	1
Carp_Off637	Carp_Parent60_M	Carp_Parent23_F	74	15.1	4
Carp_Off64	Carp_Parent7_M	Carp_Parent38_F	81	20.5	2
Carp_Off640	Carp_Parent8_M	Carp_Parent38_F	71	12.1	2
Carp_Off641	Carp_Parent44_M	Carp_Parent23_F	68	11.7	4
Carp_Off642	Carp_Parent27_M	Carp_Parent24_F	77	15.8	1
Carp_Off643	Carp_Parent20_M	Carp_Parent38_F	77	14.3	2
Carp_Off647	Carp_Parent6_M	Carp_Parent26_F	74	13.4	3
Carp_Off649	Carp_Parent16_M	Carp_Parent15_F	75	13.9	2
Carp_Off65	Carp_Parent17_M	Carp_Parent22_F	78	15.8	1
Carp_Off651	Carp_Parent17_M	Carp_Parent33_F	87	21.2	1
Carp_Off654	Carp_Parent16_M	Carp_Parent20_F	78	15.4	2
Carp_Off655	Carp_Parent7_M	Carp_Parent12_F	68	10.3	2
Carp_Off656	Carp_Parent8_M	Carp_Parent25_F	87	23.5	2
Carp_Off658	Carp_Parent44_M	Carp_Parent9_F	75	13.3	4
Carp_Off659	Carp_Parent8_M	Carp_Parent15_F	71	12.2	2
Carp_Off66	Carp_Parent9_M	Carp_Parent38_F	79	17.9	2
Carp_Off660	Carp_Parent19_M	Carp_Parent7_F	81	19.4	3
Carp_Off662	Carp_Parent17_M	Carp_Parent33_F	75	13.7	1
Carp_Off664	Carp_Parent44_M	Carp_Parent9_F	74	13.7	4
Carp_Off665	Carp_Parent9_M	Carp_Parent38_F	71	12.2	2
Carp_Off668	Carp_Parent67_M	Carp_Parent7_F	74	13.6	3
Carp_Off669	Carp_Parent30_M	Carp_Parent35_F	91	23.9	3
Carp_Off67	Carp_Parent12_M	Carp_Parent15_F	75	16	2
Carp_Off671	Carp_Parent18_M	Carp_Parent7_F	87	23	3
Carp_Off672	Carp_Parent6_M	Carp_Parent10_F	93	27.1	3
Carp_Off673	Carp_Parent30_M	Carp_Parent7_F	84	19.4	3
Carp_Off674	Carp_Parent2_M	Carp_Parent20_F	76	15.5	2
Carp_Off676	Carp_Parent25_M	Carp_Parent29_F	82	17.4	1
Carp_Off677	Carp_Parent24_M	Carp_Parent17_F	77	14.6	3
Carp_Off678	Carp_Parent23_M	Carp_Parent24_F	76	15.6	1
Carp_Off679	Carp_Parent10_M	Carp_Parent17_F	75	15.9	3
Carp_Off681	Carp_Parent17_M	Carp_Parent22_F	76	14.8	1
Carp_Off682	Carp_Parent20_M	Carp_Parent25_F	82	18.4	2
Carp_Off683	Carp_Parent18_M	Carp_Parent17_F	76	14.6	3
Carp_Off684	Carp_Parent9_M	Carp_Parent25_F	78	16.2	2
Carp_Off685	Carp_Parent5_M	Carp_Parent18_F	92	25	1
Carp_Off686	Carp_Parent66_M	Carp_Parent23_F	89	22.7	4
Carp_Off688	Carp_Parent27_M	Carp_Parent18_F	81	17.4	1
Carp_Off689	Carp_Parent20_M	Carp_Parent25_F	83	19.4	2
Carp_Off690	Carp_Parent42_M	Carp_Parent4_F	80	16.6	4
Carp_Off691	Carp_Parent30_M	Carp_Parent17_F	76	14.8	3
Carp_Off692	Carp_Parent34_M	Carp_Parent4_F	68	12.3	4
Carp_Off693	Carp_Parent17_M	Carp_Parent24_F	78	17.2	1
Carp_Off694	Carp_Parent34_M	Carp_Parent34_F	76	16	4
Carp_Off695	Carp_Parent21_M	Carp_Parent25_F	78	17.9	2
Carp_Off696	Carp_Parent23_M	Carp_Parent22_F	78	16.5	1
Carp_Off697	Carp_Parent24_M	Carp_Parent17_F	78	15.6	3
Carp_Off698	Carp_Parent67_M	Carp_Parent17_F	72	13.4	3
Carp_Off699	Carp_Parent5_M	Carp_Parent33_F	78	15.5	1
Carp_Off7	Carp_Parent8_M	Carp_Parent15_F	82	18.5	2
Carp_Off70	Carp_Parent7_M	Carp_Parent15_F	77	15.8	2
Carp_Off700	Carp_Parent18_M	Carp_Parent17_F	76	15.5	3
Carp_Off701	Carp_Parent5_M	Carp_Parent29_F	82	17.6	1
Carp_Off702	Carp_Parent24_M	Carp_Parent7_F	74	14	3
Carp_Off703	Carp_Parent2_M	Carp_Parent25_F	90	25.7	2
Carp_Off705	Carp_Parent11_M	Carp_Parent18_F	81	17.5	1
Carp_Off707	Carp_Parent30_M	Carp_Parent35_F	78	17.5	3
Carp_Off708	Carp_Parent14_M	Carp_Parent33_F	82	19.5	1
Carp_Off709	Carp_Parent19_M	Carp_Parent10_F	79	18.2	3
Carp_Off71	Carp_Parent45_M	Carp_Parent4_F	78	14.7	4
Carp_Off710	Carp_Parent37_M	Carp_Parent4_F	75	14.3	4
Carp_Off711	Carp_Parent6_M	Carp_Parent7_F	94	28.3	3
Carp_Off712	Carp_Parent26_M	Carp_Parent10_F	77	18.7	3
Carp_Off713	Carp_Parent7_M	Carp_Parent38_F	80	16.2	2
Carp_Off715	Carp_Parent42_M	Carp_Parent23_F	72	13.6	4
Carp_Off717	Carp_Parent7_M	Carp_Parent20_F	71	14.9	2
Carp_Off718	Carp_Parent19_M	Carp_Parent7_F	80	18	3
Carp_Off719	Carp_Parent20_M	Carp_Parent20_F	81	19.9	2
Carp_Off72	Carp_Parent67_M	Carp_Parent26_F	81	18.5	3
Carp_Off720	Carp_Parent1_M	Carp_Parent24_F	76	17.8	1
Carp_Off721	Carp_Parent59_M	Carp_Parent23_F	75	15.3	4
Carp_Off722	Carp_Parent9_M	Carp_Parent38_F	71	13.6	2
Carp_Off723	Carp_Parent16_M	Carp_Parent12_F	83	18.7	2
Carp_Off724	Carp_Parent24_M	Carp_Parent10_F	75	14.3	3
Carp_Off725	Carp_Parent10_M	Carp_Parent35_F	81	19.1	3
Carp_Off727	Carp_Parent29_M	Carp_Parent35_F	82	18.6	3
Carp_Off728	Carp_Parent59_M	Carp_Parent23_F	74	15.6	4
Carp_Off729	Carp_Parent22_M	Carp_Parent38_F	73	12.9	2
Carp_Off73	Carp_Parent1_M	Carp_Parent33_F	81	17	1
Carp_Off730	Carp_Parent18_M	Carp_Parent17_F	77	14.9	3
Carp_Off731	Carp_Parent5_M	Carp_Parent33_F	75	15.2	1
Carp_Off732	Carp_Parent14_M	Carp_Parent24_F	85	19.9	1
Carp_Off733	Carp_Parent29_M	Carp_Parent7_F	87	21.3	3
Carp_Off734	Carp_Parent3_M	Carp_Parent24_F	74	14.7	1
Carp_Off735	Carp_Parent24_M	Carp_Parent26_F	69	12.3	3
Carp_Off736	Carp_Parent21_M	Carp_Parent12_F	82	18.8	2
Carp_Off737	Carp_Parent4_M	Carp_Parent25_F	78	17.6	2
Carp_Off738	Carp_Parent24_M	Carp_Parent26_F	76	14.9	3
Carp_Off739	Carp_Parent16_M	Carp_Parent12_F	80	18.3	2
Carp_Off74	Carp_Parent26_M	Carp_Parent10_F	72	13.9	3
Carp_Off740	Carp_Parent18_M	Carp_Parent10_F	65	11.6	3
Carp_Off743	Carp_Parent6_M	Carp_Parent26_F	78	15.8	3
Carp_Off744	Carp_Parent44_M	Carp_Parent23_F	71	12.9	4
Carp_Off746	Carp_Parent17_M	Carp_Parent18_F	77	17	1
Carp_Off747	Carp_Parent67_M	Carp_Parent10_F	69	12	3
Carp_Off748	Carp_Parent18_M	Carp_Parent10_F	74	13.8	3
Carp_Off749	Carp_Parent37_M	Carp_Parent34_F	75	15.9	4
Carp_Off75	Carp_Parent5_M	Carp_Parent33_F	90	23.3	1
Carp_Off750	Carp_Parent18_M	Carp_Parent7_F	74	14	3
Carp_Off751	Carp_Parent16_M	Carp_Parent25_F	73	13.9	2
Carp_Off752	Carp_Parent4_M	Carp_Parent15_F	70	12.7	2
Carp_Off753	Carp_Parent18_M	Carp_Parent17_F	80	18.5	3
Carp_Off754	Carp_Parent6_M	Carp_Parent7_F	89	28.1	3
Carp_Off755	Carp_Parent9_M	Carp_Parent38_F	74	14	2
Carp_Off757	Carp_Parent3_M	Carp_Parent18_F	78	15.2	1
Carp_Off759	Carp_Parent21_M	Carp_Parent25_F	81	20.1	2
Carp_Off77	Carp_Parent2_M	Carp_Parent15_F	74	14	2
Carp_Off78	Carp_Parent41_M	Carp_Parent10_F	78	17.6	3
Carp_Off79	Carp_Parent25_M	Carp_Parent29_F	84	18	1
Carp_Off8	Carp_Parent20_M	Carp_Parent20_F	91	24.6	2
Carp_Off80	Carp_Parent6_M	Carp_Parent26_F	84	18.3	3
Carp_Off81	Carp_Parent27_M	Carp_Parent18_F	84	19.4	1
Carp_Off817	Carp_Parent37_M	Carp_Parent4_F	75	14.2	4
Carp_Off819	Carp_Parent6_M	Carp_Parent10_F	68	11.4	3
Carp_Off82	Carp_Parent19_M	Carp_Parent17_F	85	20.5	3
Carp_Off820	Carp_Parent25_M	Carp_Parent29_F	80	16.8	1
Carp_Off821	Carp_Parent5_M	Carp_Parent33_F	57	7	1
Carp_Off823	Carp_Parent12_M	Carp_Parent15_F	73	14.6	2
Carp_Off824	Carp_Parent59_M	Carp_Parent4_F	80	15.5	4
Carp_Off825	Carp_Parent24_M	Carp_Parent10_F	75	14.8	3
Carp_Off826	Carp_Parent27_M	Carp_Parent18_F	85	21.2	1
Carp_Off827	Carp_Parent22_M	Carp_Parent12_F	73	14.2	2
Carp_Off828	Carp_Parent5_M	Carp_Parent29_F	89	21.8	1
Carp_Off829	Carp_Parent44_M	Carp_Parent9_F	77	14.9	4
Carp_Off83	Carp_Parent26_M	Carp_Parent26_F	77	16.5	3
Carp_Off830	Carp_Parent26_M	Carp_Parent35_F	71	13.7	3
Carp_Off831	Carp_Parent5_M	Carp_Parent33_F	83	18.8	1
Carp_Off832	Carp_Parent2_M	Carp_Parent15_F	72	13.2	2
Carp_Off833	Carp_Parent30_M	Carp_Parent26_F	78	16.1	3
Carp_Off835	Carp_Parent8_M	Carp_Parent38_F	82	17.2	2
Carp_Off836	Carp_Parent66_M	Carp_Parent34_F	76	13.7	4
Carp_Off837	Carp_Parent24_M	Carp_Parent17_F	73	13.8	3
Carp_Off838	Carp_Parent34_M	Carp_Parent34_F	72	13.5	4
Carp_Off84	Carp_Parent5_M	Carp_Parent33_F	80	17.7	1
Carp_Off840	Carp_Parent15_M	Carp_Parent29_F	76	14.7	1
Carp_Off841	Carp_Parent29_M	Carp_Parent17_F	82	18	3
Carp_Off843	Carp_Parent29_M	Carp_Parent17_F	78	16.9	3
Carp_Off845	Carp_Parent59_M	Carp_Parent9_F	73	13.7	4
Carp_Off846	Carp_Parent45_M	Carp_Parent4_F	82	18.4	4
Carp_Off847	Carp_Parent11_M	Carp_Parent29_F	78	14.5	1
Carp_Off85	Carp_Parent20_M	Carp_Parent25_F	85	24.8	2
Carp_Off855	Carp_Parent14_M	Carp_Parent18_F	92	26	1
Carp_Off859	Carp_Parent8_M	Carp_Parent12_F	63	9.8	2
Carp_Off87	Carp_Parent4_M	Carp_Parent15_F	82	19.2	2
Carp_Off876	Carp_Parent8_M	Carp_Parent25_F	70	13.1	2
Carp_Off88	Carp_Parent8_M	Carp_Parent38_F	73	12	2
Carp_Off885	Carp_Parent19_M	Carp_Parent7_F	89	21.8	3
Carp_Off886	Carp_Parent30_M	Carp_Parent17_F	81	18.4	3
Carp_Off89	Carp_Parent45_M	Carp_Parent34_F	78	15.2	4
Carp_Off9	Carp_Parent17_M	Carp_Parent24_F	74	13.9	1
Carp_Off90	Carp_Parent20_M	Carp_Parent25_F	86	23	2
Carp_Off906	Carp_Parent14_M	Carp_Parent18_F	84	20.8	1
Carp_Off908	Carp_Parent2_M	Carp_Parent20_F	77	16	2
Carp_Off91	Carp_Parent16_M	Carp_Parent15_F	72	12.2	2
Carp_Off911	Carp_Parent6_M	Carp_Parent7_F	77	18.9	3
Carp_Off92	Carp_Parent12_M	Carp_Parent20_F	74	14.5	2
Carp_Off921	Carp_Parent20_M	Carp_Parent25_F	81	18.4	2
Carp_Off922	Carp_Parent1_M	Carp_Parent24_F	84	23.3	1
Carp_Off923	Carp_Parent24_M	Carp_Parent10_F	91	24.3	3
Carp_Off927	Carp_Parent1_M	Carp_Parent22_F	90	24.9	1
Carp_Off928	Carp_Parent60_M	Carp_Parent9_F	66	11.2	4
Carp_Off929	Carp_Parent30_M	Carp_Parent7_F	89	22.8	3
Carp_Off93	Carp_Parent22_M	Carp_Parent12_F	76	14.9	2
Carp_Off930	Carp_Parent12_M	Carp_Parent20_F	72	14.8	2
Carp_Off931	Carp_Parent8_M	Carp_Parent25_F	82	19	2
Carp_Off933	Carp_Parent8_M	Carp_Parent15_F	70	11.9	2
Carp_Off935	Carp_Parent24_M	Carp_Parent17_F	77	16.3	3
Carp_Off936	Carp_Parent11_M	Carp_Parent18_F	92	20.7	1
Carp_Off937	Carp_Parent2_M	Carp_Parent38_F	77	16.6	2
Carp_Off938	Carp_Parent20_M	Carp_Parent20_F	74	14.3	2
Carp_Off939	Carp_Parent10_M	Carp_Parent10_F	77	13.9	3
Carp_Off940	Carp_Parent16_M	Carp_Parent12_F	73	13.9	2
Carp_Off941	Carp_Parent8_M	Carp_Parent38_F	92	26.9	2
Carp_Off942	Carp_Parent21_M	Carp_Parent20_F	74	14.4	2
Carp_Off944	Carp_Parent1_M	Carp_Parent22_F	83	19.5	1
Carp_Off945	Carp_Parent41_M	Carp_Parent10_F	87	23	3
Carp_Off946	Carp_Parent5_M	Carp_Parent22_F	77	15.7	1
Carp_Off947	Carp_Parent4_M	Carp_Parent15_F	74	15.4	2
Carp_Off948	Carp_Parent25_M	Carp_Parent33_F	78	17	1
Carp_Off949	Carp_Parent24_M	Carp_Parent26_F	75	13.3	3
Carp_Off95	Carp_Parent8_M	Carp_Parent15_F	74	12.9	2
Carp_Off951	Carp_Parent12_M	Carp_Parent15_F	65	11	2
Carp_Off952	Carp_Parent36_M	Carp_Parent4_F	70	11.9	4
Carp_Off955	Carp_Parent16_M	Carp_Parent38_F	66	11	2
Carp_Off956	Carp_Parent24_M	Carp_Parent26_F	72	14.3	3
Carp_Off958	Carp_Parent10_M	Carp_Parent10_F	77	16.8	3
Carp_Off960	Carp_Parent5_M	Carp_Parent33_F	76	14.9	1
Carp_Off961	Carp_Parent29_M	Carp_Parent17_F	74	14.7	3
Carp_Off962	Carp_Parent1_M	Carp_Parent22_F	74	15.8	1
Carp_Off964	Carp_Parent18_M	Carp_Parent17_F	73	13.1	3
Carp_Off965	Carp_Parent22_M	Carp_Parent38_F	78	16.3	2
Carp_Off966	Carp_Parent14_M	Carp_Parent22_F	76	15.2	1
Carp_Off967	Carp_Parent22_M	Carp_Parent20_F	85	20.8	2
Carp_Off968	Carp_Parent18_M	Carp_Parent7_F	80	18.1	3
Carp_Off969	Carp_Parent12_M	Carp_Parent25_F	72	13.9	2
Carp_Off970	Carp_Parent22_M	Carp_Parent12_F	69	12.1	2
Carp_Off971	Carp_Parent17_M	Carp_Parent33_F	80	17.8	1
Carp_Off972	Carp_Parent22_M	Carp_Parent20_F	75	15.7	2
Carp_Off973	Carp_Parent26_M	Carp_Parent10_F	70	13.6	3
Carp_Off974	Carp_Parent5_M	Carp_Parent33_F	72	13.5	1
Carp_Off976	Carp_Parent12_M	Carp_Parent20_F	70	13.9	2
Carp_Off977	Carp_Parent25_M	Carp_Parent29_F	69	12.2	1
Carp_Off979	Carp_Parent36_M	Carp_Parent23_F	64	10.5	4
Carp_Off98	Carp_Parent23_M	Carp_Parent33_F	80	16.3	1
Carp_Off980	Carp_Parent6_M	Carp_Parent26_F	65	10.5	3
Carp_Off981	Carp_Parent4_M	Carp_Parent20_F	70	12.7	2
Carp_Off982	Carp_Parent5_M	Carp_Parent29_F	85	20.2	1
Carp_Off983	Carp_Parent2_M	Carp_Parent12_F	121	62.4	2
Carp_Off984	Carp_Parent7_M	Carp_Parent20_F	74	14.3	2
Carp_Off985	Carp_Parent29_M	Carp_Parent7_F	89	23.6	3
Carp_Off986	Carp_Parent6_M	Carp_Parent35_F	80	17.9	3
Carp_Off987	Carp_Parent23_M	Carp_Parent18_F	103	36.5	1
Carp_Off988	Carp_Parent21_M	Carp_Parent15_F	82	14.8	2
Carp_Off989	Carp_Parent9_M	Carp_Parent25_F	82	19.7	2
Carp_Off990	Carp_Parent5_M	Carp_Parent33_F	77	16.8	1
Carp_Off991	Carp_Parent21_M	Carp_Parent25_F	92	26	2
Carp_Off992	Carp_Parent16_M	Carp_Parent20_F	79	15.9	2
Carp_Off993	Carp_Parent2_M	Carp_Parent12_F	83	17.8	2
Carp_Off996	Carp_Parent15_M	Carp_Parent22_F	78	17.6	1
Carp_Off997	Carp_Parent17_M	Carp_Parent29_F	85	16.9	1
Carp_Off998	Carp_Parent10_M	Carp_Parent17_F	77	14.9	3
Carp_Off999	Carp_Parent19_M	Carp_Parent17_F	83	17.9	3
