# Supplementary material for: Accuracy of Genomic Evaluations of Juvenile Growth Rate in Common Carp (Cyprinus carpio) Using Genotyping by Sequencing
Source: Front Genet. 2018 Mar 13;9:82. doi: 10.3389/fgene.2018.00082 (PMC5859378; doi:10.3389/fgene.2018.00082)
Supplement: TABLE S2 — Detailed information of identified SNP through RADseq. [file Table_2.CSV]

SNP_id	Reference_genome_scaffold	Position	Allele1	Allele2	Tag_position	Sequence
3	LN590671.1	10256676	T	G	60	TGCAGGGACTGACCTTACTTGGCTGGAGTCCATGGTGAAAAGCCCATAGAGGAAGACGAATAGGCCGACTAGCGCA
3	LN590671.1	10256676	A	C	75	TGCAGGGACTGACCTTACTTGGCTGGAGTCCATGGTGAAAAGCCCATAGAGGAAGACGAATAGGCCGACTAGCGCA
5	LN590671.1	10257682	G	T	60	TGCAGGGACTGACCTTACTTGGCTGGAGTCCATGGTGAAAAGCCCATAGAGGAAGACGAATAGGCCGACTAGCGCA
7	LN590671.1	10362746	G	A	10	TGCAGGTGCAGCTAGAATCTATGTGTAACAGTTGTATTATAAAATATTAAAACTTTTTTGTATGAATTTTGACAGA
9	LN590671.1	10494889	G	A	60	TGCAGGGAGATATTCTGCCCTGTGTGTTTGTGTTTGGCCTCGGTGTGTATGTGGTTTTGAGGAAATTCCAGACCGG
17	LN590671.1	10846897	A	G	43	TGCAGGAAGAGGTCTGCATTATTTCAGTCTTTCAGGGCTGACAACAACGAGGAAACACCCAAACTCAACATTTATC
17	LN590671.1	10846897	C	A	46	TGCAGGAAGAGGTCTGCATTATTTCAGTCTTTCAGGGCTGACAACAACGAGGAAACACCCAAACTCAACATTTATC
24	LN590671.1	11073073	C	T	57	TGCAGGTAAGCCAGAAGTGTTCTCACCTGATGCAGGTTTTGCTTTGGGCACCTGTCTCTCCTTCAGCTCCTTGTCC
25	LN590671.1	11080808	G	A	62	TGCAGGTGTCTCAGAGGAGGCCTCCCAAACAAATTACAGTAGGTCAAACCATTACTTCTGACACTGAGGCACAAAC
28	LN590671.1	11091264	A	G	28	TGCAGGGCAGTAGAAGGTCTCTGACCGCGGTGGACCATGCTTGCAGGAGGCCCAATCTGTCTAACAGGCTTCAGCG
30	LN590671.1	1113523	C	T	27	TGCAGGCTTCTGCCCTTCTGATTCACCTTGATTTCCCCTAAACATCCAATAAAGGACTCAGATGTGACCTCCTCCT
30	LN590671.1	1113523	T	C	35	TGCAGGCTTCTGCCCTTCTGATTCACCTTGATTTCCCCTAAACATCCAATAAAGGACTCAGATGTGACCTCCTCCT
31	LN590671.1	1114327	G	T	17	TGCAGGTCTCAGATGGAGATTTGGTTAGCCAGTCACTCACATTTAAGTTGCTTATCACCCAGCCACAGATGAATCT
35	LN590671.1	116338	A	C	35	TGCAGGTCTGAAGGTGAACTCATTAAAGTGGAGACACAGCAGGAAGTCAAGGACATGGAGAGATCATCCAGTCATC
42	LN590671.1	1589035	A	G	26	TGCAGGACTCTGGCGTGATCCTGCAAGACACACGAGAGGTAATGATTACAGATACACAATCACTGATTCACTCAGT
48	LN590671.1	1899834	C	G	43	TGCAGGTGGTCATCATGAGAGACTACCATCACGAGAACGTGGTCGACATGTACAACAGTTATCTGGTCAGTGATGA
49	LN590671.1	2039433	A	T	41	TGCAGGTTTTTTCCAGCCATGATACAGTTCTGGATCCGATCTGGACTTGCAGGCCAGTATATCTGAAATACAGCAC
53	LN590671.1	2117910	T	A	55	TGCAGGTGCTCTCGAATTCAGAAAATATAAGATAATGGCTTTAAGTAGAGAAAGGATGTGGATATTTAAAGAGCAA
57	LN590671.1	241795	G	T	50	TGCAGGTTTCCTCAACTATGCTTTGGTCACCATCTGCAAAGGCTGGAGGTTTATGTGCCACAGACCTGCTCTCGTG
58	LN590671.1	241798	A	G	57	TGCAGGAATTACGGGAATGGGTCTTTTCAGCCAGTGGAGCAAAGAAGGAAACACAATGCATCGGTTTCGGCAGAAA
60	LN590671.1	2576518	C	T	58	TGCAGGCTGCTTTCTGCCTCTTTAAGTCTTTGAGCAGTTAAATGTTTAAGCATTTTAGCCATGAAAACATCAAAGC
64	LN590671.1	2662640	A	C	38	TGCAGGGTGAGATGGACACCAAAGAAGAGCAGCTACAACTGGAACGAACTAAAGTAAGAGCCAGAACAGCTCGGTT
65	LN590671.1	2662643	G	A	29	TGCAGGTCCATCTTCTCCTTCTCCAGCTCAGCGACTCTCCTCTGCAGCTTCAGCAGCAGGGACACATCAGCTGCCG
74	LN590671.1	2997386	G	T	8	TGCAGGGGGAATTCAAGTGAGAGAATGGAAAAGTTGTGTTTGGTAGAAAGGACGTGAGAGCAGGCGTTCAGAAGTT
75	LN590671.1	2997389	A	T	59	TGCAGGTAGTTGGGTCGACCCACGGATGGCGCTGTCCCTCCTGGGGAGGAGCCTGGAGTAAATCTCGGCTCAGGTG
77	LN590671.1	3051750	T	C	59	TGCAGGGCACTGGAGTATGTATTTATACTTAATCAGCGCACAATGGAAAATAAGCCTCATTTGTATCACTCCTAAC
78	LN590671.1	3058366	A	G	20	TGCAGGTCCAGCATTTATTCATTACTATCCAGAGATGCATGTCTGACTGTCAGCATCCTTGATTTGTTTCTTATGT
78	LN590671.1	3058366	A	T	32	TGCAGGTCCAGCATTTATTCATTACTATCCAGAGATGCATGTCTGACTGTCAGCATCCTTGATTTGTTTCTTATGT
82	LN590671.1	3087534	C	G	30	TGCAGGACATCAACAAGGTACATCAAACCTCAACGCTCCATTCTGAGAAAAAAATTGAAAAGTCAATAAAAAAGTG
84	LN590671.1	3130882	T	A	57	TGCAGGTGTCCAAGAACTGGCCAATCAAAGAAAGCACTGGCTCTGCAGGTCAGAACTTAAAAACTGCATAAATCTG
89	LN590671.1	3224175	C	T	12	TGCAGGTAAGTTCCCCTTCTAGGAGCTTAAAAGCAGGAGCCCATGATGGATTTGCTGCACTGCGCAAACNNNNNNN
96	LN590671.1	3328359	G	A	44	TGCAGGGGGTGTGTTGCAGGTAACGAAAGGACCATGAATCAGAGGCCCAGTGCATCTTCCTCCACCTCCCAGTCTG
98	LN590671.1	3352046	C	T	74	TGCAGGAACAGAATTGGGCACCCCTGGCTTAAAGGAGCATATGTTTGAAGTTTTTCTGATAAAACATGAGCTTACT
101	LN590671.1	3453937	C	T	8	TGCAGGCCCTGGAAGGGCTAGACGGATGGGATGTCACTTACAAGAGCACTCTTTTGAGCCTTGTCCCTCACTGTGA
101	LN590671.1	3453937	T	C	37	TGCAGGCCCTGGAAGGGCTAGACGGATGGGATGTCACTTACAAGAGCACTCTTTTGAGCCTTGTCCCTCACTGTGA
104	LN590671.1	352573	T	C	25	TGCAGGAAATCAGCCATAATCTGGGCGTTTGCTACATCTACACCAAAGACTTCAGGAGTGTAAGTGCAGCCAGTGC
104	LN590671.1	352573	C	T	70	TGCAGGAAATCAGCCATAATCTGGGCGTTTGCTACATCTACACCAAAGACTTCAGGAGTGTAAGTGCAGCCAGTGC
110	LN590671.1	3823703	G	A	38	TGCAGGCAGAATGAAACACACAGCAGCAAACTAGCAAAATTTAGAGCAGCACTGACAAACTGAAGATGACAATCTG
111	LN590671.1	3823706	C	T	22	TGCAGGCATTGTATAAGCAACTCCAGGGCTGAAATTGTTACTGTAACTCCAAAACTTGTTTATACCTAAAATGACC
113	LN590671.1	3919277	T	C	23	TGCAGGGTGCTGCAGGAGTTGTACAATGCCTCCATTAGATGCAACATCTCTTTGAAGAAACTGTCTGGGAAACTTC
113	LN590671.1	3919277	G	A	53	TGCAGGGTGCTGCAGGAGTTGTACAATGCCTCCATTAGATGCAACATCTCTTTGAAGAAACTGTCTGGGAAACTTC
114	LN590671.1	4124778	T	A	32	TGCAGGGTTTAGCTCCAACTTTAATTAAACACTCCTGAACCAGCTAATAAAGGTCAAAAGGATTACTCGTAACTCC
114	LN590671.1	4124778	C	T	40	TGCAGGGTTTAGCTCCAACTTTAATTAAACACTCCTGAACCAGCTAATAAAGGTCAAAAGGATTACTCGTAACTCC
115	LN590671.1	4124781	T	A	68	TGCAGGGAGGTGGCCCGCAGGACTGGACACTCCTAGTTGTGAATACAGTTGGGAAATATCTTCAAATTTTAATATA
118	LN590671.1	4280475	C	T	70	TGCAGGCTGTCGGTGAGGCAGTGGTGCGGGAAGAGTTCCCTGACGCCATCATTATGAAACCTTCTGAGTGCTTTGG
122	LN590671.1	4380546	T	C	63	TGCAGGACTTTGTGTCGTGTCACCCATCTCTGCAGCGGCTGGTGCTCCAGGTGGGTGAGACACCTGCAAGAGGTGA
125	LN590671.1	4563672	G	A	6	TGCAGGGTTTAGTGTCCTACTGAATCTGCTGACCTGAGGACTGATAACAACAGCTTAATAACATTATAAACTCAAG
127	LN590671.1	458067	C	A	62	TGCAGGAACACCAGTCATTGAGCACTGTCTGTTTGACAGGCAATGAGAAGTACTAAACAGTTCATTTATTTCAAAA
128	LN590671.1	458070	C	T	11	TGCAGGGATTACGTACGTGGAGAGCTGGACTCGGGTTACGAGGGACCCCTCTACCTGGAGCCACTTTCCATGAACC
128	LN590671.1	458070	A	G	14	TGCAGGGATTACGTACGTGGAGAGCTGGACTCGGGTTACGAGGGACCCCTCTACCTGGAGCCACTTTCCATGAACC
133	LN590671.1	4808765	A	G	30	TGCAGGCAGGGTTTGTACCATGCAATACTCATTGTACAGTATTTATTTGGCATTCTCTGTTGTGTTTTCAATTTTC
135	LN590671.1	4814848	C	T	71	TGCAGGTATGTTGTTAACTTTAACTATTAAAATTGTTTCTGTCTGGGCCTGGTTTTGGTTCTGCTGGAATTTTAAT
136	LN590671.1	4814851	A	G	17	TGCAGGCCAATGCCATCAGACAGCCCAGAGTGAGTGCGGGCCATCATCCCCAGCACTCTGGCCACCTGACTGGCTG
139	LN590671.1	4821111	C	T	26	TGCAGGGAGCCTCTGCTCATGAGCATCGCCACCAACCTGAAGAACAGCTTTGCTGCAGCTCTTAGGGTAGGGAAAG
139	LN590671.1	4821111	G	T	75	TGCAGGGAGCCTCTGCTCATGAGCATCGCCACCAACCTGAAGAACAGCTTTGCTGCAGCTCTTAGGGTAGGGAAAG
141	LN590671.1	4829762	G	A	9	TGCAGGTAGGGGGCGCCACTCTGAATCACAGAACAATTCCCAACAGGCTCACATGTTCTTTTTTGTAATGTAGCTN
144	LN590671.1	4847288	A	G	69	TGCAGGCTCTCTGTGATATTGTTTCCTGTTCTACTGTATGAGTTGATTTGGCAGACTAAAGTTTGTGAGATANNNN
168	LN590671.1	541311	A	T	37	TGCAGGTAATACACACACACATATATAAGCAGCACAAACACTCTCAGTCTTAGCGGAGTCTTAGTTCTGTCTAGCA
168	LN590671.1	541311	G	A	55	TGCAGGTAATACACACACACATATATAAGCAGCACAAACACTCTCAGTCTTAGCGGAGTCTTAGTTCTGTCTAGCA
170	LN590671.1	5529749	G	C	36	TGCAGGAGGCGCTCTTCCACATTCTATATGTTGTTGGACAGCACAAGGCTTCATTATTTTGTTTATGGCAAAGTGC
170	LN590671.1	5529749	G	A	66	TGCAGGAGGCGCTCTTCCACATTCTATATGTTGTTGGACAGCACAAGGCTTCATTATTTTGTTTATGGCAAAGTGC
176	LN590671.1	5599024	C	A	53	TGCAGGTCTTCCAGGCTGCTCCAGCGAAGAGAGGTGGCTAAAAAAATGACAGACGAGTGGTTGTAGAGAGCCCGAC
176	LN590671.1	5599024	A	G	65	TGCAGGTCTTCCAGGCTGCTCCAGCGAAGAGAGGTGGCTAAAAAAATGACAGACGAGTGGTTGTAGAGAGCCCGAC
179	LN590671.1	5603455	T	C	58	TGCAGGCCCCTCGCGCTCACGAACGCACGGAACGCGGCAAAGTCTCACCTGACGCGCGTTCCGGGAAGGGGAGAGG
180	LN590671.1	5632637	A	G	55	TGCAGGTGAGTTTTCTGGCCATGTGGACGATCTCTCCGTTGTTGTCCATGACCTCGTATCCGCTGCTCTGGCTGGA
181	LN590671.1	5632640	A	T	50	TGCAGGGTACAGTTCACTTATAACACACATTTGAGAACGACAGCTTGAGATACTGTTGTCGATAAAAGAGAACGCC
187	LN590671.1	5797811	T	C	73	TGCAGGAAAATCTCAGTGACGTGGCTATTTCATTATACTGCAGTCATTTTAATTTGGCAGAGACAAATGTGACCAC
187	LN590671.1	5797811	G	A	74	TGCAGGAAAATCTCAGTGACGTGGCTATTTCATTATACTGCAGTCATTTTAATTTGGCAGAGACAAATGTGACCAC
192	LN590671.1	5901022	C	T	54	TGCAGGCTCGTTCATCTGTTCCTGTTTTGCTCTTCATTGATCCGATGGCTGAAATCATAAACAATTTTTAATTCTC
196	LN590671.1	5954280	C	T	18	TGCAGGTGAAATAAGGAACGACCTGTATGTGACCCTTGAGAGGGGTGAGTTTGAGAAAGGTGGGAAAAGCGTGGCA
197	LN590671.1	5954283	G	C	57	TGCAGGAGGAAGATAACCATATCTCAGAAATCATTTTCCATCAACACAGCACTTCCAGTCGGTTATCAGGTGTTGA
199	LN590671.1	5993442	C	T	36	TGCAGGACACCTCTGAGAATCACATCCACAGGAGCTTGCAGAAACCTCTGCCTGCATGATACCGGCTGCAGAGTCA
199	LN590671.1	5993442	G	A	71	TGCAGGACACCTCTGAGAATCACATCCACAGGAGCTTGCAGAAACCTCTGCCTGCATGATACCGGCTGCAGAGTCA
201	LN590671.1	5993605	C	T	36	TGCAGGACACCTCTGAGAATCACATCCACAGGAGCTTGCAGAAACCTCTGCCTGCATGATACCGGCTGCAGAGTCA
201	LN590671.1	5993605	G	A	71	TGCAGGACACCTCTGAGAATCACATCCACAGGAGCTTGCAGAAACCTCTGCCTGCATGATACCGGCTGCAGAGTCA
202	LN590671.1	6006660	G	T	57	TGCAGGAACTTTTCCAAGGCCTTTCCATCACGACTGCAGACAGAAAAGGATTGTTTTGGTTTTTTGCTGCTTAAAT
202	LN590671.1	6006660	G	T	58	TGCAGGAACTTTTCCAAGGCCTTTCCATCACGACTGCAGACAGAAAAGGATTGTTTTGGTTTTTTGCTGCTTAAAT
206	LN590671.1	6088007	G	A	21	TGCAGGATATAGTGGTTACAAGGACCCAAGAAATGTTCGGAAAGGTTAGTGGTGATGGAACAGGCATACAGTGGCA
206	LN590671.1	6088007	G	A	72	TGCAGGATATAGTGGTTACAAGGACCCAAGAAATGTTCGGAAAGGTTAGTGGTGATGGAACAGGCATACAGTGGCA
208	LN590671.1	6166596	A	C	49	TGCAGGAGGCACTCTCTACCATCCTCTATCACTTCATATGGTCATTCATCCATCTTTGCTAATGCTGTTTTCAATT
211	LN590671.1	6231446	G	T	42	TGCAGGCCTGGTTTCAGGGACAGGGCTTAGACTAAACCAGGAGTAGGTCATAGTTCAATTAGGACATTTAAGTCAT
211	LN590671.1	6231446	A	G	56	TGCAGGCCTGGTTTCAGGGACAGGGCTTAGACTAAACCAGGAGTAGGTCATAGTTCAATTAGGACATTTAAGTCAT
213	LN590671.1	630517	T	C	49	TGCAGGCCGTAGATGCCGCTGCAGTATCAACCAGAAGCCCAGGTTAGTCCTATACAGTCTTTCTGATTCTCTTTCA
213	LN590671.1	630517	C	A	74	TGCAGGCCGTAGATGCCGCTGCAGTATCAACCAGAAGCCCAGGTTAGTCCTATACAGTCTTTCTGATTCTCTTTCA
214	LN590671.1	630520	A	G	69	TGCAGGGTGCACACAAGCAAAAGGATTTAGATCAAACAGATGAATGGCAAACCATACAAATAACCTGTCGGGTTTA
217	LN590671.1	6328927	T	C	56	TGCAGGAACGGATGGCGGGCTTGCAAGAAAAAAAAATTAGGATGTGCCATTGGCAACGTTCTGCAATGTTCTTCAC
217	LN590671.1	6328927	G	T	69	TGCAGGAACGGATGGCGGGCTTGCAAGAAAAAAAAATTAGGATGTGCCATTGGCAACGTTCTGCAATGTTCTTCAC
219	LN590671.1	6396381	C	G	35	TGCAGGCTGCAGATGGAGCTCAGTGGAAGTCTGTGCAGTAACTGTAGCTGGTGAAGCTGGAGATGTGGGTTCTCTG
221	LN590671.1	6460521	G	T	10	TGCAGGGTTGGAAAAGCANNNCACACAATCTCAGATCAATGATTGTTACCAGATACAGGTGTTGCAAGGTATTATN
221	LN590671.1	6460521	T	G	68	TGCAGGGTTGGAAAAGCANNNCACACAATCTCAGATCAATGATTGTTACCAGATACAGGTGTTGCAAGGTATTATN
225	LN590671.1	6488843	T	C	46	TGCAGGAACATTAATCATGGTCTACTTCCTTGTGAAACATGAAATTTTATTTGGTTCATGCATTCATTCACATAAA
225	LN590671.1	6488843	T	A	47	TGCAGGAACATTAATCATGGTCTACTTCCTTGTGAAACATGAAATTTTATTTGGTTCATGCATTCATTCACATAAA
227	LN590671.1	6599008	A	G	15	TGCAGGTGGTAGAGCGGAGCAGTGTGACAGCATGGACTGTGTGAATACAGTTCTGATGTGTGTTTGAGTGGATATC
228	LN590671.1	6599011	G	A	24	TGCAGGAAACAGCGGCACGACACTGAGCTCATTACCTGTTAAACCAGTCGTCCGTGTAGCGCGGGTACGGGTACGG
228	LN590671.1	6599011	G	A	49	TGCAGGAAACAGCGGCACGACACTGAGCTCATTACCTGTTAAACCAGTCGTCCGTGTAGCGCGGGTACGGGTACGG
230	LN590671.1	6642903	C	T	70	TGCAGGGAAGTCCATTGCTGATCAATCTTTAGTCTCTGCACCAAAGGCATCACAATCTTTGCCAGAATGGCATGAT
232	LN590671.1	6648275	G	A	73	TGCAGGAGAGTATTGGGAAGGGGCGCTTTGGGGAAGTGTGGAGGGGCAAATGGAGGGGGGAGGACGTTGCTGTGAA
235	LN590671.1	6801979	C	T	28	TGCAGGTGAGCTCTCACAAGGTCATTTGCGCACTAATAATGTCTGATTCTATGATGCATCATGAACATTTCCACCA
236	LN590671.1	6801982	C	A	53	TGCAGGATCAGCAGCATCTGTGTGATTGGAGGAGGAAATGAGGAGCCCTGAAACATGTTGTCCACTGGAAGCTTCA
241	LN590671.1	6841394	T	C	12	TGCAGGACAATCTTCTCTGTTGCTAGCTCTCTGTTCATTATGCCTCGTTCATTTCTGGTGAAAAAGAGCAGGAAGG
245	LN590671.1	7272275	A	G	24	TGCAGGCTGGGTGTACCCCAACACATTCGCTAAATTCTATAGCCTTTGTGTGGAGCCAGTATCCTCCTGTGTTCTC
245	LN590671.1	7272275	A	G	32	TGCAGGCTGGGTGTACCCCAACACATTCGCTAAATTCTATAGCCTTTGTGTGGAGCCAGTATCCTCCTGTGTTCTC
253	LN590671.1	7556663	C	T	49	TGCAGGCTTATGCTTTTTTTCTCTCTCTCTAATTTCTTTAATTTCTCTTTAACAGTTTAGACTAACAAGTCATTTT
255	LN590671.1	7590828	C	A	43	TGCAGGACTTCATATTACAAAGCAGGAGCGCTAGAGTATGATTCAAATCTATTAAGAGTCTTTAACATCAAAACAG
256	LN590671.1	7590831	G	A	45	TGCAGGACTCTGTTCACTAGATTTACAGGTTCAAAATGTGTGAACAAGTCAACAGAGGATGACAAATAATTAGAAG
256	LN590671.1	7590831	T	C	52	TGCAGGACTCTGTTCACTAGATTTACAGGTTCAAAATGTGTGAACAAGTCAACAGAGGATGACAAATAATTAGAAG
259	LN590671.1	7638063	T	C	45	TGCAGGCAACATTTTGCAGTGACAGTGACACTTCTNAAAAAAATACGTGTTTCATACCTGCTCGCTCGTGTGGGTG
260	LN590671.1	7638066	C	T	10	TGCAGGCCTCTATAGGCTTAACCTTCCAGTAGGCCTATACAAAATATCAAACTGTCTTCACATACAAGATAAAATA
263	LN590671.1	777611	A	G	49	TGCAGGAGTGGGAACTGCTGCGACTGTGTGGGAATTGGGTGGGGCCCCTACGGGAGCTTTAGGGCCTGCGCCAGGA
268	LN590671.1	7822647	G	T	70	TGCAGGACATTTAATAAGGATACTGATAAACCAGAAGTTTATCTGCATAAAACTAAATCACACAAAAAATTATGAT
269	LN590671.1	7822650	G	T	67	TGCAGGTATGTTTTTCTTTTTGCATATAATTGTTTTCTGGTATCCTGATTCACTGGTGACAGAAATTGAAAGTTTT
277	LN590671.1	8126198	C	T	36	TGCAGGCCCGATTCTATGCAGGGTTGACCCACTCCGTCTTGAAGGTCTACGTGGTGGCCATTGTGGCCTACCATGC
277	LN590671.1	8126198	T	C	57	TGCAGGCCCGATTCTATGCAGGGTTGACCCACTCCGTCTTGAAGGTCTACGTGGTGGCCATTGTGGCCTACCATGC
278	LN590671.1	8126201	T	C	54	TGCAGGAACTCCAGGACTGTACCAACCAGGCAGTTAACTGGGTCCATTAGCTGGTGGTCTCTGCACCAAGAAATAA
279	LN590671.1	8151765	C	G	35	TGCAGGGCCTCTACTTGTCCAGTCAGGTTTGGTGTGTAGAGAAAAGTGGCAGTGGTGGAAGAGAGGTATTCCTTGG
279	LN590671.1	8151765	G	A	41	TGCAGGGCCTCTACTTGTCCAGTCAGGTTTGGTGTGTAGAGAAAAGTGGCAGTGGTGGAAGAGAGGTATTCCTTGG
289	LN590671.1	8263390	C	A	24	TGCAGGAAGTCCACTGACCCATCGCGGTTAATGACTTGGGACACCAGCTAGCGGTTAGCATTAGCATCAATCACTC
290	LN590671.1	8356752	G	A	66	TGCAGGGGAAGAGGTTTTACATGCTAGACACAGATCTAGCTGTATAAACACAGCAGGATGTCTTTGGAGATCTTCT
291	LN590671.1	8356755	G	C	33	TGCAGGCCATAACCCAGGACCAGAAGAGTTCTGCCTCTGCAGGCCACCAGTCTGCGCTCCCAGGATTCCTCTGAGC
296	LN590671.1	8376078	A	G	12	TGCAGGCCTCTTGAAGCACATCACATATACAGCGACTCATATGCTTTCAATCTCAGAATCGGGATCGCTGAACCCT
299	LN590671.1	8454117	T	A	9	TGCAGGTATTTAAAATACGTAAATATCTTAAATTGTATTACAAATTTGTTATCATTTTAAGAGGTCATAAATTGGG
299	LN590671.1	8454117	G	A	18	TGCAGGTATTTAAAATACGTAAATATCTTAAATTGTATTACAAATTTGTTATCATTTTAAGAGGTCATAAATTGGG
307	LN590671.1	8668048	G	A	47	TGCAGGTAACCGTTGCCATGATGAACTTTAACAGCTGCCTTGACCCTATTATTTACTTCTTTGCCATCAAAACATA
313	LN590671.1	8811572	A	C	64	TGCAGGACTTCTGCGGCTGTGAGGTCAGGCTTTACCTTTCTGTGCTTCACAATGAAATGTGCTACTATTCAAAGAT
315	LN590671.1	8893412	T	G	18	TGCAGGACAGGACCTTCGGAAGGAGCTTCCTCTGCCTCAGATAATGATGTGGGTTTTCCTCATCACTGCCACATTC
315	LN590671.1	8893412	G	A	64	TGCAGGACAGGACCTTCGGAAGGAGCTTCCTCTGCCTCAGATAATGATGTGGGTTTTCCTCATCACTGCCACATTC
319	LN590671.1	9058118	C	T	68	TGCAGGCAGGTGAGGTAGCTCCTGCGCATGCGTCTGGCCGTGTCCTGTCTTTCCCTCAGCACCTCAGTTCTGATCA
320	LN590671.1	91026	T	C	8	TGCAGGACTGGCTTCACAACGGCTGTGTTCTCAAGGGATACTAGTTTACTGCGCAGTGCACACTGTAAACCATCTA
320	LN590671.1	91026	C	T	11	TGCAGGACTGGCTTCACAACGGCTGTGTTCTCAAGGGATACTAGTTTACTGCGCAGTGCACACTGTAAACCATCTA
321	LN590671.1	91029	A	G	14	TGCAGGAGTCTGAGGGAGAGTAGATTAAACTCAAGTTCATCCAAACTACAAAACCAAGTGTGTAAACAGCATAATT
321	LN590671.1	91029	A	T	67	TGCAGGAGTCTGAGGGAGAGTAGATTAAACTCAAGTTCATCCAAACTACAAAACCAAGTGTGTAAACAGCATAATT
323	LN590671.1	9108925	G	C	14	TGCAGGTATCTCTCCACCGGCTCCACGTAATACGTCCCTCGATGGGTCTGAATGAAGCCCTCGAACTTCCCGTCCA
325	LN590671.1	925477	A	C	38	TGCAGGATGTTGCATCACTAGCCTCACCTTTGTACCAGCGTCTGTAATGAACCCTGTGCTGCATCCACTTTGGTCC
329	LN590671.1	9420995	T	A	18	TGCAGGATTCACGTGTGAAGTAGCACAGGACAGTTTCTTCAGTAAGAGAAGGGACATAAAAGACGAGTCTGGAAAC
329	LN590671.1	9420995	C	T	63	TGCAGGATTCACGTGTGAAGTAGCACAGGACAGTTTCTTCAGTAAGAGAAGGGACATAAAAGACGAGTCTGGAAAC
331	LN590671.1	9458360	T	A	18	TGCAGGATTCACGTGTGAAGTAGCACAGGACAGTTTCTTCAGTAAGAGAAGGGACATAAAAGACGAGTCTGGAAAC
331	LN590671.1	9458360	C	T	63	TGCAGGATTCACGTGTGAAGTAGCACAGGACAGTTTCTTCAGTAAGAGAAGGGACATAAAAGACGAGTCTGGAAAC
334	LN590671.1	9536125	G	C	13	TGCAGGAGAGAGGGTGACACCTGTGAGAAATTTATCATCATATACGACACAGCGAAAACAGGCCAATCACAGCAAA
335	LN590671.1	9538559	A	G	26	TGCAGGCAATGCATTGTTTATTTTGTATGAATATTCTCCTACAGTGCTGATCATTTTAATGTTTTTTATATTATAT
341	LN590671.1	9637534	A	G	42	TGCAGGGAAAGGCGTGTTGAGATGCGTCAAACCCGGCCAGTCACGGCCCATCAAGCGCAGCAGACGGACGTTTCTC
342	LN590671.1	9645461	A	G	36	TGCAGGAGTCTCTGAATCTCTGTGTTCTGAGGAAGGAAAATAGTGTGTCAATAATGCAAAATGACAATTGTAAACA
343	LN590671.1	9645464	G	A	20	TGCAGGAAGCCTGTGCTGACGCCCTGGACATTCATCCAGTCAAACCACACTCCAGAGGAACAGAGGGCATTGTGGG
343	LN590671.1	9645464	A	T	63	TGCAGGAAGCCTGTGCTGACGCCCTGGACATTCATCCAGTCAAACCACACTCCAGAGGAACAGAGGGCATTGTGGG
346	LN590671.1	9933131	G	C	10	TGCAGGAAGACTCATTCTCTGATCTGCTGCTTTAAAAAAGGGCCTGGGACTCATTTCTATGTAGTGGGCTTTTATA
346	LN590671.1	9933131	A	G	58	TGCAGGAAGACTCATTCTCTGATCTGCTGCTTTAAAAAAGGGCCTGGGACTCATTTCTATGTAGTGGGCTTTTATA
349	LN590671.1	9970431	G	A	11	TGCAGGGAACCGATTTCTCCCTCTGGGTGTTTTCCTGTTTGCATTTGCACCGGCAGCAAGGACTCTGAAGCGGCCG
349	LN590671.1	9970431	G	A	51	TGCAGGGAACCGATTTCTCCCTCTGGGTGTTTTCCTGTTTGCATTTGCACCGGCAGCAAGGACTCTGAAGCGGCCG
350	LN590672.1	10004745	G	T	26	TGCAGGGGCAGCCTCCTCTGGTGGCATCGCAACAGTAACCCCTGCAGTGCCCAAAGCGGCCCCCCAGGGCCATATA
352	LN590672.1	10054573	G	C	25	TGCAGGTCATACATTATTACTTCTACTAGGTGTTTTGGACTTTCTGCACAAGAGCGCCCTCCGGCTTCGAGTATGA
352	LN590672.1	10054573	C	T	30	TGCAGGTCATACATTATTACTTCTACTAGGTGTTTTGGACTTTCTGCACAAGAGCGCCCTCCGGCTTCGAGTATGA
353	LN590672.1	10054576	T	C	22	TGCAGGAAATCCCTAATATGGATTGATATCTCTGCTTCAAACACATCCTTGTGAAAGTGCTCTTTAGCCTGTTGAT
353	LN590672.1	10054576	A	C	39	TGCAGGAAATCCCTAATATGGATTGATATCTCTGCTTCAAACACATCCTTGTGAAAGTGCTCTTTAGCCTGTTGAT
354	LN590672.1	10098307	C	A	62	TGCAGGGGACAGGAAGGGGCGCAAACGTTATCCCCGCAACCCGGGGGTGCTCCGTAGGGGGACGCGGTGGCTTTCT
354	LN590672.1	10098307	G	A	65	TGCAGGGGACAGGAAGGGGCGCAAACGTTATCCCCGCAACCCGGGGGTGCTCCGTAGGGGGACGCGGTGGCTTTCT
355	LN590672.1	10098310	C	T	55	TGCAGGATGTGATGGTGGTGGGAGAGCCCACTCTCATGGGAGGGGAGTTCGGGGACGAGGATGAGCGGCTCATCAC
357	LN590672.1	10104298	G	C	39	TGCAGGTGCGCTTGTGCTTCAGTGCAACATGAATTCATACCAACTTTTCGTTTTAAAGCGAGAAAGCGTGAAAATA
360	LN590672.1	10168109	G	A	23	TGCAGGTTTTTGGAATGTTCTACGCTGTGAGAGACATTACAGATGAAGAGTTACCACATGTTTAAAAAAATGTTTT
362	LN590672.1	10177267	A	G	69	TGCAGGGGCTGCCCGTCCTCTTCTCGGCTGAGGTACTGTGGTTTGTGGGTGTTTCTGACAGGGCGGTGTACAGTGG
362	LN590672.1	10177267	G	T	74	TGCAGGGGCTGCCCGTCCTCTTCTCGGCTGAGGTACTGTGGTTTGTGGGTGTTTCTGACAGGGCGGTGTACAGTGG
373	LN590672.1	10612594	G	A	16	TGCAGGCGTTTCTGCCAGCGTCGATCATGAGGGCCGCGGGGCTGGAGGGCAGCTGCTGTGCAAACAGATGCGGGGT
377	LN590672.1	10661902	A	G	14	TGCAGGGTCAAGTAGATTGTTTCTTCTTGTCATTTCTCTGGTTTCTACTGAACACTCAATGCCAACAAACCCCCTG
382	LN590672.1	10737560	G	T	42	TGCAGGATTCTCTGGAAGTCAGACAGGATTTCCTGTATCACAGTGAAGCCATTTTCTGATTAACACAGTCGTGAGA
384	LN590672.1	1076340	A	G	11	TGCAGGTCCACAGCCTCATTATTCCTGCTCTTTTTCCATCGCTCCTTTTTGAAATGTGAATAAAAGTGACAGTGAC
384	LN590672.1	1076340	T	C	48	TGCAGGTCCACAGCCTCATTATTCCTGCTCTTTTTCCATCGCTCCTTTTTGAAATGTGAATAAAAGTGACAGTGAC
388	LN590672.1	10962866	A	C	12	TGCAGGTAGCACAGGAAGTGTCTATTGTTCACAGAGAGCGGAGCTGAATTCCCCGCTGTCCAGTCTGACGCATACT
392	LN590672.1	10977434	A	G	37	TGCAGGAGACAGTGAGACACGCTGATATCAGTACACCGTTACGAGTTCTTCACACTACGTCCATGACTCACACTTT
392	LN590672.1	10977434	A	T	73	TGCAGGAGACAGTGAGACACGCTGATATCAGTACACCGTTACGAGTTCTTCACACTACGTCCATGACTCACACTTT
394	LN590672.1	11020210	A	C	68	TGCAGGAAATCCCTAATATGGACAAAGGCATCCCACTATTGCTGTAGCTAAAAAAGGTAATTTCAGGTCATTTCAA
398	LN590672.1	1118189	A	T	54	TGCAGGAGCTCATTCTGTTTCCTCCACTATTTTTAGATGCATTTTTGACCATAGTAATGCATTATTCAGTGCTGTA
398	LN590672.1	1118189	G	T	73	TGCAGGAGCTCATTCTGTTTCCTCCACTATTTTTAGATGCATTTTTGACCATAGTAATGCATTATTCAGTGCTGTA
400	LN590672.1	11201868	A	T	35	TGCAGGCAAAAGAACTGTTGTCGTAACACTCCAGTACTTTGTTCTGCTTGAAATCCATTTGATAAATGAAGGTGTT
403	LN590672.1	1182325	T	G	37	TGCAGGTGGCTTTTCTTTGTAGATTAATTACCCAAAAGCCTTTGTGAGGATAATTATGGCCCGACCATGACCACTT
403	LN590672.1	1182325	C	A	39	TGCAGGTGGCTTTTCTTTGTAGATTAATTACCCAAAAGCCTTTGTGAGGATAATTATGGCCCGACCATGACCACTT
404	LN590672.1	1207403	A	C	20	TGCAGGGTAATGAGAATTGCATGGGTTTACACCTGCAGATTTGTGCCTCTAATGCACACTATTAGCTCTGTCAAAA
405	LN590672.1	1208155	G	A	13	TGCAGGAGAAACTAAAAACAGACACACATTTAGTTTAATTTATTTGCCTTATCCATTGCATGTATGTTACATGAAA
405	LN590672.1	1208155	A	G	45	TGCAGGAGAAACTAAAAACAGACACACATTTAGTTTAATTTATTTGCCTTATCCATTGCATGTATGTTACATGAAA
407	LN590672.1	1225013	C	T	12	TGCAGGTTTTGGCGGGATAGATCTTTTGGAAGTTTCTATATACGTCATATGGCAAGCCGTTGTAACATTTAATCTA
409	LN590672.1	1231072	A	G	32	TGCAGGTGGAGAGTAAAGATGTTGAGTTACTCACTGGATACAAAGTCAAAGAGGTAATCATGAAAGGCTTCATATG
410	LN590672.1	1238732	G	A	45	TGCAGGTCAGTTCAGTCATTATGAAGGAGTCCAACACAATCTGTAGCTGAAACATTAGCTTTAATAGTGACGCAGA
413	LN590672.1	1249780	A	G	68	TGCAGGTTCTTAAAAAGTATTAAATTCAGTTTGATCATTTAAATTTGATTGTCATATAACGGTGTAAGAAAATCTT
415	LN590672.1	1254562	C	T	6	TGCAGGCTGGAGCCAGTATGACCCGAGCTGGAGTTGAAGTGGGCTGCGCCTACATCACAGGAATTTTTTGTAAGGT
415	LN590672.1	1254562	C	T	21	TGCAGGCTGGAGCCAGTATGACCCGAGCTGGAGTTGAAGTGGGCTGCGCCTACATCACAGGAATTTTTTGTAAGGT
417	LN590672.1	136638	T	C	39	TGCAGGGGAGACTGGACTCGCTGGAGAGAAGGTAAGACACACCTGAGAGCGGCAAATCACCATATTATGATGATTT
419	LN590672.1	1448740	A	G	36	TGCAGGCCTCCAGAAGGAAATGACCCATGCTGGAGGGAGTTACCACTGCACATCTGCATTTCCTCCAAATTGTTTC
420	LN590672.1	1448743	G	A	73	TGCAGGGCTAAACACATGTCTTGTATTAAAATTACAAATAAGCAGCAATAAGATGTTTTCAACAGCCTCCACGGTC
425	LN590672.1	1524843	A	G	49	TGCAGGGGGCCATGCCTTCGTGGGAGGAGGCCCTGCCATCAGCCCGAACAGTCGGTACACGTTTATTTTAAGAACA
425	LN590672.1	1524843	G	A	60	TGCAGGGGGCCATGCCTTCGTGGGAGGAGGCCCTGCCATCAGCCCGAACAGTCGGTACACGTTTATTTTAAGAACA
426	LN590672.1	1524846	G	A	29	TGCAGGCAGAGCTATTTCCATCTTCTGTGGAGTGCTCAGGCATTAAAGCCTGGCCCTTTCCTCCTGTTCTACCTGT
426	LN590672.1	1524846	A	G	41	TGCAGGCAGAGCTATTTCCATCTTCTGTGGAGTGCTCAGGCATTAAAGCCTGGCCCTTTCCTCCTGTTCTACCTGT
427	LN590672.1	1603284	C	G	42	TGCAGGTAGAGCTGACAGGGCGAGACCTCAAGCTGTCATGAGCTATTAGCTAAGCAGAGACGGCCAGAGAACACAC
430	LN590672.1	1606011	C	T	51	TGCAGGAGATCTAGACAGGTGGTGCTGGAGGAGGTGGAGGGTTACAGTGAACATTTAAATGTTGAGCAAGCTAATC
432	LN590672.1	1631774	T	C	38	TGCAGGTTGTTGTAATGCAGCAGATGGCTTCCCTCCACCGCTGAACGTTTCAACAGAACGGCTCACAGCATCCCTC
433	LN590672.1	1631777	G	T	62	TGCAGGAGAGAGAGAGGTGAAGGAGGTAGCGTAGCGCCTCAGGTAATGATCTCACCCAGGTTGGACTGAAACAAAT
437	LN590672.1	1717088	G	T	70	TGCAGGGGGCCATGCCTTCGTAGGAGGAGGCCCTGCCATCAGCCCAAATGGTCGGTACACGTTTATTTTAGGAACT
438	LN590672.1	1717091	G	A	28	TGCAGGCAGAGCTATTTCTAGCTTCTGCGATGCACTCAGGCGTTAAAGCCTGGCCCTTTCATCCTGTTCTACCTGT
439	LN590672.1	172732	C	T	69	TGCAGGATGTGCTACGAGGCGTACTTCACTCTTTTATTTAGCGTCAGATGTGCTAAAGAGAGAAACATGCGAAAAA
453	LN590672.1	2235126	C	T	11	TGCAGGTTTCTCCAAGGGTATAATCTTTGCAATTAGTGATGTGCTTTAAAGTTACAAATAAACTTTTATTATGTGT
461	LN590672.1	2469156	C	G	40	TGCAGGATAAATCACAAGAGATGTCTTTAATATCCCAGGACAGTAATGAGTTTAAATGGAGATCAAACGGAGACAT
461	LN590672.1	2469156	C	T	75	TGCAGGATAAATCACAAGAGATGTCTTTAATATCCCAGGACAGTAATGAGTTTAAATGGAGATCAAACGGAGACAT
462	LN590672.1	2469159	T	C	26	TGCAGGATAGAATCAGACTGGTTGTGTTTTGTGATGGGAATGCATCTGTGTCTATTGACACTCAAATAGCCTATCA
462	LN590672.1	2469159	G	C	49	TGCAGGATAGAATCAGACTGGTTGTGTTTTGTGATGGGAATGCATCTGTGTCTATTGACACTCAAATAGCCTATCA
463	LN590672.1	2474180	T	C	53	TGCAGGCCGGGTCATTACAGAAAGAGTAGCAGCCTTCTCTCATTTCCCAGAAGTAGCAGCAGCGAGAGGCTGAAGA
465	LN590672.1	2487754	T	C	50	TGCAGGGGAAGTGATGTTATTCACTGACCTCTCCATTTCCTCCGTTTACCTCCATCCTTTCAGATTTACAAAGGAA
467	LN590672.1	2646743	T	C	34	TGCAGGGTTTCTTCAGGAGGAGCATTCAGCAGAATATTCAGTATAAGAAGTGCCTTAAGAACGAAAGCTGTCCCAT
474	LN590672.1	2744960	T	G	74	TGCAGGCCTGGGTCTTGGGATTATGTCTGCATTTTGGATCTTAGGGGGCTTAGGGGGCCTGGCTGTGGACTTTGTC
475	LN590672.1	2766043	A	T	18	TGCAGGTACTTGTTTTTCAACAGTAGCACAAGTACCGATGGTACCGAAAGTAGCCACTAGCGAGGCTGCAGTTTAT
478	LN590672.1	2849299	C	G	8	TGCAGGTGCAAAAGTGAAAGAGACAGAGAGCGGTGTCAGGGTCACAGAGCCCACACAGAGAGTAACAGGTGTCAGC
478	LN590672.1	2849299	A	G	60	TGCAGGTGCAAAAGTGAAAGAGACAGAGAGCGGTGTCAGGGTCACAGAGCCCACACAGAGAGTAACAGGTGTCAGC
483	LN590672.1	286695	C	T	26	TGCAGGATCATGACCTCTGAACTTTGCATTTTGCTTCCAGATCCTCACACTTTCAAAGCATTATATGTGTGAAAAA
484	LN590672.1	297998	T	C	69	TGCAGGATGTGCTACGAGGCGTACTTCACTCTTTTATTTAGCGTCAGATGTGCTAAAGAGAGAAACATGCGAAAAA
485	LN590672.1	298001	T	C	34	TGCAGGCTTCTGGAGGAGTTGGGGTCATGGGCAGTGCTGTTCAATTAAGCCTGCGGCTATTTGTGTGTGTACAGTA
499	LN590672.1	3088881	A	T	74	TGCAGGAATGGACTATGTGTGCAGGAGTGTACTGGTAGAGGTGGGAACCCTGGATCTTATTGTCGCTATACTGTAT
501	LN590672.1	3094543	G	C	18	TGCAGGAGACCAGTATCTGCCCAACTATCTGTCCATCAGTAGCTGGTATTCTCCTAGCAAGTGCCACATCCAGCTC
508	LN590672.1	3246418	C	T	26	TGCAGGCTAAGCCCCTGGTCTGCTCCCTTTATCTGCCATGCAGCTAGATCTTTGTAGTGCCTGTGAGACCACGAGT
508	LN590672.1	3246418	T	G	51	TGCAGGCTAAGCCCCTGGTCTGCTCCCTTTATCTGCCATGCAGCTAGATCTTTGTAGTGCCTGTGAGACCACGAGT
518	LN590672.1	3409305	G	A	28	TGCAGGTCTTGGCCTGTAATTTTGGCTCGGCCCAAACATGTATCCACTTAAAGGAAATAAACATTTTGGAGGAACA
518	LN590672.1	3409305	C	T	42	TGCAGGTCTTGGCCTGTAATTTTGGCTCGGCCCAAACATGTATCCACTTAAAGGAAATAAACATTTTGGAGGAACA
519	LN590672.1	3420909	G	A	54	TGCAGGAGAACAAAGATATAATGGAGGAATCAATGCAGGATTGAGGTAGAAAATGGAAGTAATATCATAACTCACT
519	LN590672.1	3420909	A	G	69	TGCAGGAGAACAAAGATATAATGGAGGAATCAATGCAGGATTGAGGTAGAAAATGGAAGTAATATCATAACTCACT
521	LN590672.1	3440595	C	A	11	TGCAGGCTATTCATTTTTACACTTAAAATGAAAACCTTTAGGTTATTTGTGACATAGCTGCAGCACATCCATAGCC
522	LN590672.1	3440598	T	A	36	TGCAGGACTGCAGACATATAACCTATATATAGCCTTAAGAAATCATTTTCACCTCAACTTGCTCTTTCTATAGCTG
525	LN590672.1	3454318	C	T	41	TGCAGGAATGCATTGTGCAAACAAAATATGAACAGGGCCTCCAAACATTCCCCGTGAGTGTGTGGAGAGATCAGGG
525	LN590672.1	3454318	A	G	44	TGCAGGAATGCATTGTGCAAACAAAATATGAACAGGGCCTCCAAACATTCCCCGTGAGTGTGTGGAGAGATCAGGG
527	LN590672.1	3461808	A	G	51	TGCAGGACCGGGGTGGTTGTGTTACACTATTCTCTCTCTGAGAGGGACGGTAATCACAGGCGTTCATACTACAGCA
528	LN590672.1	3461811	A	C	11	TGCAGGGCCCACGTTCATTATAAATATATAGTTTGTTTGGAAAAATGGAAGCGTAATTCAATTTTTCAAACTTAGC
528	LN590672.1	3461811	G	A	21	TGCAGGGCCCACGTTCATTATAAATATATAGTTTGTTTGGAAAAATGGAAGCGTAATTCAATTTTTCAAACTTAGC
532	LN590672.1	3708145	T	C	24	TGCAGGCTGGAGAGGATCACACTGCGAGAAAAGTAAGTTACCCAATGTCTAGCTTGTTTGCCCCCTGCTGGTAGAT
532	LN590672.1	3708145	T	G	51	TGCAGGCTGGAGAGGATCACACTGCGAGAAAAGTAAGTTACCCAATGTCTAGCTTGTTTGCCCCCTGCTGGTAGAT
533	LN590672.1	3708148	A	G	51	TGCAGGACAGATGCATGTGCCAGTGATGTGGTGACATGGGGCGTTATGATCGCACCTGCACTGCTGCTTACAGCCT
537	LN590672.1	3717158	T	C	56	TGCAGGACCTGTGACAGTGCTGGTCCCATGTGCCAATGTTTTTTTCAGTCAGAGCTCAGAGAAAGAAGCAGGTCGA
537	LN590672.1	3717158	A	C	75	TGCAGGACCTGTGACAGTGCTGGTCCCATGTGCCAATGTTTTTTTCAGTCAGAGCTCAGAGAAAGAAGCAGGTCGA
542	LN590672.1	3861038	T	C	45	TGCAGGATATTACAAATCAGGACAGGACTGTGTGAAGTGTGCGAGTGGTTTTTATACTGATTTACCAAATAATCTG
549	LN590672.1	3934330	A	G	13	TGCAGGAGACAATGAGTGATTTAAAGGATCTAAATGACTTCCGATCAGATTGCTCCTTTCAAGATCTGTCTCTTTG
551	LN590672.1	3939399	C	T	56	TGCAGGCTGTGGGATTGAGACTTGGTGCGTCCTGTGGTGCTCACACGAAAACAGTTCTTCACTGGGAGGGAGTTAG
561	LN590672.1	4226888	G	A	41	TGCAGGCGCTGAAGTGTTGTCTGGCAGATCTGCCTGTGAGCGTAGGCTCATGGACTCCAGATGCTGTCCATTGGCT
562	LN590672.1	4226891	G	A	39	TGCAGGGTGACAAATAGGCAGATATTAGGATGACCAAACGTGCCATTGTCCTGTCCAGGATTTCTATATTGCCTAA
562	LN590672.1	4226891	T	G	53	TGCAGGGTGACAAATAGGCAGATATTAGGATGACCAAACGTGCCATTGTCCTGTCCAGGATTTCTATATTGCCTAA
563	LN590672.1	4405494	C	G	59	TGCAGGCAAGAGGAGCAATGCTCAAAGGCCCCGATACCTCTCTCGCTGGGCCCTAGACAGCCAAGGCTCCTGACAT
569	LN590672.1	4658637	C	T	29	TGCAGGGAGCCCAGGTGCTTCAGGAAGCTCATTCCCAGCCTGCACCACCTCTCAGCCTTGGGATACTGGGCCAGAC
569	LN590672.1	4658637	C	T	58	TGCAGGGAGCCCAGGTGCTTCAGGAAGCTCATTCCCAGCCTGCACCACCTCTCAGCCTTGGGATACTGGGCCAGAC
570	LN590672.1	4658640	A	G	40	TGCAGGACAGCTATCAGACTCCGGTAATGCTGCAGGAGGCGGATGGGCCGCCCTTCAGCTGTTTGAGTGCTTGACC
571	LN590672.1	4816205	C	T	13	TGCAGGCCTTTCGCGGCTAATGTTTATTCATTTACCGCTTAAAGGACGGACACAGCACCCTGTAAAACTAAATCAN
572	LN590672.1	4824581	G	A	57	TGCAGGACAGGAAACAGCTTTCATTCAAAACAGATTTGCAAATGTTGAAAAATCTGAGTGTTGTAGATGGTTTCAG
573	LN590672.1	4824584	C	A	53	TGCAGGGCAACACACTGAACTGGTTTTGTATTAAACCAGCATCTGCAGTTTTGATAATAGCAAATAACATCTGCAA
573	LN590672.1	4824584	C	G	60	TGCAGGGCAACACACTGAACTGGTTTTGTATTAAACCAGCATCTGCAGTTTTGATAATAGCAAATAACATCTGCAA
574	LN590672.1	4911850	C	T	13	TGCAGGTTGGAAGCGTTGTCTTCAAAAGGAGAATGAAGCGAGTAGACAACTTGACATCAAATGAACCAAACACAAG
580	LN590672.1	5063382	C	T	43	TGCAGGTGTAGTCACTGCAGGGATTACTGATCACATGTGTGTATGCAATTTCATGAGAATTTTTGCCATTATGTGA
584	LN590672.1	5096065	G	A	43	TGCAGGTGCTGATGAGAAGACACTGAGGCCACTCTGCACAGGAGAGAGCATATACACCTGCAGACGGAATAAAATA
586	LN590672.1	5137492	G	A	20	TGCAGGACCGCATCAGCCTCGTTATTAAGACATATCACATGCATTCCAGCATTGATCTCAGTTGGCTTCATTCTGC
588	LN590672.1	5173636	C	G	74	TGCAGGAAGTCAATGCCCCCTCACCCCTCCAGTGTAGCCAACAACAACTGGAAGTGAACTACGGTCAGCCTTCTGT
589	LN590672.1	530506	G	C	8	TGCAGGCTGAGAGTCTTCTGAAGCCGCTGCTGCAGACGATTTCTCACCAGCATTCCCAAGTGAGAGTTTCTGTCAC
589	LN590672.1	530506	T	C	16	TGCAGGCTGAGAGTCTTCTGAAGCCGCTGCTGCAGACGATTTCTCACCAGCATTCCCAAGTGAGAGTTTCTGTCAC
591	LN590672.1	537957	T	C	32	TGCAGGATTTGTTGCTGCCTAATCTGGTGTGGTGTTCGGGTCGATCTGCGGCGGCTGTCAGGACCGCTGCTCTCAG
597	LN590672.1	5581589	C	G	52	TGCAGGGATTAAATTGTCCATAAACCTCTCTATATATAATTTGGGAAAACTGGTAATGCCGTTGATACACATCGTA
603	LN590672.1	5719953	C	G	59	TGCAGGCTGAATGATGGAGTTGCTGATGTTTTGCATGGTTGTCCTTTTTTTACGACTTGCTTTCCTTGCAGCGTGC
603	LN590672.1	5719953	T	C	60	TGCAGGCTGAATGATGGAGTTGCTGATGTTTTGCATGGTTGTCCTTTTTTTACGACTTGCTTTCCTTGCAGCGTGC
610	LN590672.1	5907497	T	C	55	TGCAGGAACTGGCCACACCGCATGCTTACTCTCTTCCATCACACAGAGCGAAACTCATACGTTTGGCTGTTCCCTC
626	LN590672.1	6229791	C	T	33	TGCAGGGAGCTGGCTTTGCTAAAAAACTAGTTATGTTGGTGAAAAAAAAGGTGTGATGTGGCTAGGAAGGTTACAT
629	LN590672.1	6386096	C	G	49	TGCAGGAGGAGAAAAGGTGTGCTAGTAGCAGCAATAAAAGCCCCCTTTAGCCTTCCACCCTCAGGCACTCATGGAG
630	LN590672.1	6409301	T	C	20	TGCAGGTCTTTGGCACGGCTTGATTCAGTCAAAGATTTGCATACCACCATCTATGATGTCATCAGACATGTGCCTG
631	LN590672.1	6409304	C	G	34	TGCAGGATGCCTGGAAAACACAGAGAAGAAATATCAAACTGTTCTGGGGCAAAACTGCTCATGCAAAATAGCAAGT
633	LN590672.1	6460745	T	C	14	TGCAGGTCAAACGGCTGCTCCTCATTTGTTCTGAAGGTCTTGATGGGCCTGGCCAAGTGGGGGATACCACAAATCA
635	LN590672.1	660086	G	C	35	TGCAGGNCCAAACTAAAAAGGGTTTTTGCNAATTGGAATCAATGGATTTCAACCATTTACAATTACGTGNATGAAA
635	LN590672.1	660086	A	C	58	TGCAGGNCCAAACTAAAAAGGGTTTTTGCNAATTGGAATCAATGGATTTCAACCATTTACAATTACGTGNATGAAA
636	LN590672.1	6604765	T	G	14	TGCAGGAAAAGAAGGCAAAGAAAGAAAAGAAGAAAAAGAAAGAGAAGAAAAGAGACAGCTCTTCATCAGATAGCAG
637	LN590672.1	6604768	A	T	25	TGCAGGAAAAATGCAAAGAGGCGTCTTGAGCTTGCAAATGACAGGCAGATCAAGTCGTCCGCAAAAGTGAACTATT
637	LN590672.1	6604768	A	C	41	TGCAGGAAAAATGCAAAGAGGCGTCTTGAGCTTGCAAATGACAGGCAGATCAAGTCGTCCGCAAAAGTGAACTATT
639	LN590672.1	668934	A	C	6	TGCAGGAATTCTGAGAAAAGAAAGAAAAACAACAAATAAGCGTCATCCATTGGCCCCCGAGCGTCAGTGGGCCTGC
639	LN590672.1	668934	C	T	57	TGCAGGAATTCTGAGAAAAGAAAGAAAAACAACAAATAAGCGTCATCCATTGGCCCCCGAGCGTCAGTGGGCCTGC
640	LN590672.1	6779294	A	G	10	TGCAGGAAGCGCGGATGGTCAAACCAGTGAGCGGCTGACATGGATATAACCAAGTCAGCTACATCATCCTCAAAGG
640	LN590672.1	6779294	G	A	56	TGCAGGAAGCGCGGATGGTCAAACCAGTGAGCGGCTGACATGGATATAACCAAGTCAGCTACATCATCCTCAAAGG
642	LN590672.1	6805462	A	G	11	TGCAGGGCTATAAGTCTCTGAAACACGTCGGCCCTCATGCTCACTTCCACATCAAAATCTGACAGGCGCTTATCAG
642	LN590672.1	6805462	G	A	67	TGCAGGGCTATAAGTCTCTGAAACACGTCGGCCCTCATGCTCACTTCCACATCAAAATCTGACAGGCGCTTATCAG
643	LN590672.1	6880856	T	C	52	TGCAGGTGCAGCTCAACACCGGCCAGCTGCAGTATATTCGCTTGGCTCAGCCTGTCTCAGGAACACAGGTTGTTCA
645	LN590672.1	6924614	T	C	52	TGCAGGAAAGGACTATGTTGTCTATCATGCAAGTTCTGCTATTGACTGTACATTCAGTCTGTAATGTGTTTGTTCA
650	LN590672.1	7045134	T	C	42	TGCAGGGCTTAGATGGGTAGGCACAGGTGAGTCGAGTCGTTGTGGGGAGAGTGAAGCACACGGGACCTGTGCCGGT
650	LN590672.1	7045134	T	C	75	TGCAGGGCTTAGATGGGTAGGCACAGGTGAGTCGAGTCGTTGTGGGGAGAGTGAAGCACACGGGACCTGTGCCGGT
652	LN590672.1	7062978	T	C	39	TGCAGGCAGATGCCCTCTAACTGCTGGATAATCTGAAATCAATCCGCAGTGTTAATGCACAGTGGCATCTCTGCTC
659	LN590672.1	711255	C	T	73	TGCAGGGTGAAGAGGGCATCCAGACGCGGGAGGTGAACTGTGTGCTCAAGGCGGACAGCTCTGCTGCAGACCACGC
663	LN590672.1	718147	C	T	14	TGCAGGCATGTACACAAAACAAGCGCTAAAGAAAACCCAGAAGTCACGTCTCAGCATGACGAACTGTAGTGCTTTG
663	LN590672.1	718147	A	C	16	TGCAGGCATGTACACAAAACAAGCGCTAAAGAAAACCCAGAAGTCACGTCTCAGCATGACGAACTGTAGTGCTTTG
667	LN590672.1	7217291	G	A	44	TGCAGGTCCGTTGTTGTTGTCAGTCGAGATGTTGGTCAATTTGCATGACCAGCTTGAATACAAGCAAAATCTGTGT
667	LN590672.1	7217291	T	G	74	TGCAGGTCCGTTGTTGTTGTCAGTCGAGATGTTGGTCAATTTGCATGACCAGCTTGAATACAAGCAAAATCTGTGT
668	LN590672.1	7217294	C	T	43	TGCAGGTTTTATGAAGGTAAGTTTAAGACTTTTTAAGACTAAATAAAGACAATATAAGGATTAAATTAAAGGAAAA
668	LN590672.1	7217294	G	T	71	TGCAGGTTTTATGAAGGTAAGTTTAAGACTTTTTAAGACTAAATAAAGACAATATAAGGATTAAATTAAAGGAAAA
670	LN590672.1	7262600	T	C	59	TGCAGGCGCTGGTTCTCACCCCCGCAGGTATAGACGCACAGAATTCCTAAATCAACCCTCCATTTCACTTTCCTTC
676	LN590672.1	741225	C	T	37	TGCAGGAGGTGCGGAACTGTAATGAGCATCCTTGCATCGTGTATCACTGGCAGACGGGCCCCTGGGGACAGTGCGT
677	LN590672.1	741228	C	T	7	TGCAGGGCGCTGGTGTTCGGACAGCTGGAACCTCCTGCAAGAGTGTGAAGACATGCATTAGGTCTGACACGTGTCT
681	LN590672.1	7523876	G	A	41	TGCAGGGTAGCTGAGGGTAATGTACAGCCCACAGATGGATGGAAGTTAATAGGCTTACATACTACTGCTTTTCTTC
682	LN590672.1	7523879	A	T	31	TGCAGGCAACACATCTACACACAGGAGCTTAAGAGAAAAAAATGAGCAAGCGTACAGTCTGTCCACTGAGTGAGGG
689	LN590672.1	7667913	A	G	12	TGCAGGGATTCAGATTAGTCAGAGTCAATGGGGCTCCTCGCTCTGTGCTACCAGATTAAATATATGCTCGAGACGG
693	LN590672.1	7782480	G	A	60	TGCAGGAATGAGAGGATCTTGCCCACTTTCCCCACACACTGTTTTAATCTAGCTGTAGCGGCTGAAACACTAGCCC
696	LN590672.1	7837414	G	A	25	TGCAGGGTGAGGTCGAGGGCCTGTCGGTGCAGCGGGATGCTCTCCTGCGCCAGAGATCCCACACAGCCAAAGCACT
698	LN590672.1	7893132	T	A	24	TGCAGGTCCAGCGTGCTTTCCTCAAAATGGCCATGACACACCAGGAGCCAGCAAAGGTACAACCAAACCAAAATGT
701	LN590672.1	8035395	A	G	68	TGCAGGAGTCTGTTTGATGCTGCTTTTTTCTAGTGTCTTGNAACTTGAACCGTTTTCTCTTCATCATTATTGCTCT
702	LN590672.1	8035397	A	G	11	TGCAGGTTTGTATATTGAGGACAATCTGCTATCATGANCCTGGATTCAGAAAGGTTCATGACTAATTTCAAGTTTG
702	LN590672.1	8035397	T	A	44	TGCAGGTTTGTATATTGAGGACAATCTGCTATCATGANCCTGGATTCAGAAAGGTTCATGACTAATTTCAAGTTTG
710	LN590672.1	8241885	A	C	54	TGCAGGATTAAACAAAGTTCACATCAGACAAAAACAGATGGCTGAAATATAACACCCCCCTCCACGGTACTATCAT
710	LN590672.1	8241885	C	G	59	TGCAGGATTAAACAAAGTTCACATCAGACAAAAACAGATGGCTGAAATATAACACCCCCCTCCACGGTACTATCAT
711	LN590672.1	8242727	T	C	54	TGCAGGAGCCCCATTTTCAGGTGCAGTATCTTCCTGTCTCATCTCTTTTTGAACCTTCTCGTTTTATACCTTCTCA
724	LN590672.1	8646109	G	A	38	TGCAGGACCAAGAGGACCCGTTCCTCCAGGCATACCCTGACAAAACACATCAAGAAATTAAAGAAAGAAAAAAAAT
724	LN590672.1	8646109	T	A	75	TGCAGGACCAAGAGGACCCGTTCCTCCAGGCATACCCTGACAAAACACATCAAGAAATTAAAGAAAGAAAAAAAAT
728	LN590672.1	8720217	C	T	50	TGCAGGAACTCCAGAGAAAGTCCCACGGCCACAGACAGAGGTGAGATGAACAGCACACATTTTATAAAATGCTGGT
730	LN590672.1	8801815	T	A	12	TGCAGGGTTCCTTTGGGGTTTGGTAAAGTATGGAAAATATGAGCATTTCCAGACTTTTGCCCCATTAATTTTTTTT
730	LN590672.1	8801815	C	A	66	TGCAGGGTTCCTTTGGGGTTTGGTAAAGTATGGAAAATATGAGCATTTCCAGACTTTTGCCCCATTAATTTTTTTT
731	LN590672.1	8802703	T	A	12	TGCAGGGTTCCTTTGGGGTTTGGTAAAGTATGGAAAATATGAGCATTTCCAGACTTTTGCCCCATAATTTTTTTTT
731	LN590672.1	8802703	A	C	65	TGCAGGGTTCCTTTGGGGTTTGGTAAAGTATGGAAAATATGAGCATTTCCAGACTTTTGCCCCATAATTTTTTTTT
744	LN590672.1	9032742	G	A	37	TGCAGGTGAAGTATCGCACTCCTTCATGACTCCCGTCATGTTTTCCTCTCTCTGGATCATCCCACTCCACTCCCAA
747	LN590672.1	9051274	T	A	36	TGCAGGGAAATTTGTCTTGGACTCATGGTGCTCACATACACACTGTCCGGTCATTTTTGTAGAAACACAATGGCTA
747	LN590672.1	9051274	T	C	65	TGCAGGGAAATTTGTCTTGGACTCATGGTGCTCACATACACACTGTCCGGTCATTTTTGTAGAAACACAATGGCTA
752	LN590672.1	9171769	A	T	48	TGCAGGACCTTCTGAAGCACATCTGAACTCTGTTCCTATATACTGGATATGGGATTTATATGTTAAAAAGTCCATT
756	LN590672.1	9305249	G	A	51	TGCAGGGACTTTTTTTTCCCACACATTCTCCTAAAGATATTTTAAAGACGCGCACATATATTCTTAGCAGCAAATG
762	LN590672.1	9464140	A	G	30	TGCAGGGCAGCAGGGAGCTGTCAGATCTGCATGAGCCGTGAATGTATGCGCAGGTGTGTGTGCACTCCCATTGGAT
763	LN590672.1	9469505	C	T	47	TGCAGGACACAATTGGACTACGTCTCGTGTAACTGTAGATTAAAAGATTGATAAAAGAAAAGATGAATGTATGAAA
764	LN590672.1	9482688	C	A	37	TGCAGGGTTTATCCCTCAGGACTGCATATAAGGTAATAATCTCCAGGACAAACAAATTGTCCCTCCCAAAAGACAC
764	LN590672.1	9482688	A	G	71	TGCAGGGTTTATCCCTCAGGACTGCATATAAGGTAATAATCTCCAGGACAAACAAATTGTCCCTCCCAAAAGACAC
765	LN590672.1	9482691	A	G	60	TGCAGGCAGACAGCTTCTTAATAGCATTTTACTTTATCAGGGTACACCAATGTGCACCCCGTGTGTTTGCTTTTAG
766	LN590672.1	9529377	A	T	56	TGCAGGATCTACCAGCCCACTGCAGTCACTGGATGAACTGAGTGGGAAGGAGACAGAGTGTAAACATGCCGGAGCG
767	LN590672.1	9529380	G	T	37	TGCAGGGCTGGTAGACAATGACAGACCTTAGCAGACAGTTACGAGATGATATATTCAGACTCCTGTCATTAGTATG
768	LN590672.1	9558999	T	A	12	TGCAGGTGATTATGTGTGTGTGAAGTGGAGGGCGAGAGTGGAGAACACACAGGACAACACTGTTATGATATGAGGT
769	LN590672.1	9559002	T	C	28	TGCAGGAGCACTCGCCTGATGCCAATCCCGAGCCTTCACAAGATCACGCCACAGATGAGGAGAAACTGGCTTCCTC
770	LN590672.1	962632	A	G	6	TGCAGGAACAAACACACACACCCCTCACATTAGTGTTCAGATTTTATATTGGGCACCAAGCAGCAAACTTACATAG
781	LN590672.1	9937102	A	C	75	TGCAGGAACTCCAGAACTGTACCAACCAGGCAGTTAACTGGGTCGAGCTGCCAGTCTCCACACCAGGAGGTAAAAA
783	LN590673.1	10028880	T	C	27	TGCAGGTCTTTAAAAAGAACTAAATACTTAAAATTGTAAAACAAAGATTTGAAAACATCAGATGCAAGGAAAATAA
786	LN590673.1	1017984	G	A	17	TGCAGGTGCCATACAGCATAATCAGGGAGAAGGTTCAGATATGACAGCGAAGACACAAAGACAATTAAGACACAGC
789	LN590673.1	10225310	A	T	8	TGCAGGGCACTCACACTCTCTGTGCTCCCACAGGCTTCACCCCTCACATCATGGCTCTGCCCGTCTATCCGTGTGC
789	LN590673.1	10225310	C	T	11	TGCAGGGCACTCACACTCTCTGTGCTCCCACAGGCTTCACCCCTCACATCATGGCTCTGCCCGTCTATCCGTGTGC
790	LN590673.1	10225313	A	G	32	TGCAGGCTTTTCTGCCAGCGTGACGGCTTTCGGCTGCAGCTCTATGCCCTGAGGTCCTCTTGTTCAGCGGTGAGAT
792	LN590673.1	1025120	C	T	28	TGCAGGCACAAATTCTGTGCATGTTTACCGAATAGGGCCTAGAGCCTATAATTTATTAGACTCTAGATTGGGTAAA
792	LN590673.1	1025120	C	T	67	TGCAGGCACAAATTCTGTGCATGTTTACCGAATAGGGCCTAGAGCCTATAATTTATTAGACTCTAGATTGGGTAAA
813	LN590673.1	10629857	T	A	18	TGCAGGTCAAGGATCCTGAAGTGAAAAGGAAAATGGACTGTTAGGATAACTGAGACACAAATACGTCATTGCTTTT
814	LN590673.1	10682914	T	C	57	TGCAGGATGTTAGTCATTAACCAAGACCCAGTGCTCCACTCGGGGACCAGGCCTAATTGTTTTTCTCTCACCCAGG
820	LN590673.1	10912180	A	C	73	TGCAGGTCACTGATCTGCATCTGCTCTGTGGATTCTAGCTGAAAATGTTCTCTTGATCCCAGCTTTTCATTTGAAA
822	LN590673.1	10983686	C	G	25	TGCAGGGAAATGACATCATGACAATGCTGATTGGCTGAAGTCGTCACAAGAAAATACAGGGGAAATTATGAAAAGC
822	LN590673.1	10983686	C	T	41	TGCAGGGAAATGACATCATGACAATGCTGATTGGCTGAAGTCGTCACAAGAAAATACAGGGGAAATTATGAAAAGC
825	LN590673.1	11157355	T	A	65	TGCAGGGCAAAGCAGGGACATAAACCTGGGACACAAACAAACTAGCATGCAAAATTAAACACTGTACTCAGGGCCA
828	LN590673.1	11268006	A	C	29	TGCAGGATCTGACACAGGTCTTGACTTCCCGGTACTGCAGCTGCCCGCTCCTCTCCTCTCTCTGCTACACATAAAC
828	LN590673.1	11268006	A	G	38	TGCAGGATCTGACACAGGTCTTGACTTCCCGGTACTGCAGCTGCCCGCTCCTCTCCTCTCTCTGCTACACATAAAC
836	LN590673.1	11427459	T	C	26	TGCAGGAACTCCAGAACTGAACCAAATGGGCAGTTAACTGGGACAGCTGACGATTCCCGCACCATGAAGTGAACAA
839	LN590673.1	11661592	A	C	39	TGCAGGCCAGCTTTCCTTATGCCCACTCCATGCACAAGAACATGCTCAACTATAGTTCTTTATATTTCATCAGCAA
839	LN590673.1	11661592	T	C	69	TGCAGGCCAGCTTTCCTTATGCCCACTCCATGCACAAGAACATGCTCAACTATAGTTCTTTATATTTCATCAGCAA
842	LN590673.1	11890879	G	A	38	TGCAGGCAGATAGAAATGGCCGACTCATCCTCTATCCTAGCCAGGGCTGTTTTGGTCCTCTCCTCCACAGGCTTTT
847	LN590673.1	12116883	G	T	65	TGCAGGCTTCTAGAGGTGTCAGTCTGTGTTAAAGCAAATCTGGTGGAGATGCGTGGTGTGTGCTAGGTGAACATGA
848	LN590673.1	12116886	T	G	15	TGCAGGTCTGGATGTTTCATCGTTTGTGCTGCTTTCATGATGTGTGGGAGCTCACGGACACCACAGCTTTAATTGT
848	LN590673.1	12116886	T	A	33	TGCAGGTCTGGATGTTTCATCGTTTGTGCTGCTTTCATGATGTGTGGGAGCTCACGGACACCACAGCTTTAATTGT
850	LN590673.1	12141531	C	T	33	TGCAGGAACTACAGCACTTAACCAACTGGGTAGTTGACTGGGTCCAGCTGACAGTTAACACACACAGAAGTGAAAA
851	LN590673.1	12311949	G	C	25	TGCAGGCATAAACTGGTTACATCCACATTGTGCTGAATCGATATCAGCTGTCAGCACATTCTGACATGCAATCAAT
851	LN590673.1	12311949	G	T	27	TGCAGGCATAAACTGGTTACATCCACATTGTGCTGAATCGATATCAGCTGTCAGCACATTCTGACATGCAATCAAT
855	LN590673.1	1237107	A	T	19	TGCAGGATCTGGTCTTTGATATTGACTCAGCTTCTACAGACGCAGTTCTTTGAAGTATCACAGTAATTGAGTCCAA
866	LN590673.1	1256880	T	C	35	TGCAGGGATTGTAGGTGGGGGGAGTGAATAACCAATCAGCCACTCTCTTCCACCCTCAATACCACTGAGGTGAGAC
868	LN590673.1	12605945	A	G	49	TGCAGGAAACTTGTATATGTTATTTACTACATATTCATCATTTAATTATGTTTGTACTGTCTTTTATGCCAGTGAG
871	LN590673.1	12617051	A	G	68	TGCAGGGTGCTGAGGCTCTCCTCTGATTGGCTGCTCGGCGGGATCGTCTCCAGCGCATTGGCAGACACATTCAAGT
871	LN590673.1	12617051	G	A	74	TGCAGGGTGCTGAGGCTCTCCTCTGATTGGCTGCTCGGCGGGATCGTCTCCAGCGCATTGGCAGACACATTCAAGT
876	LN590673.1	12708604	G	A	18	TGCAGGAGAGACGGCCAGGGAAGGATACATGTCTCCTGTAGGGTCTGCTGGGAGAGATGAAGTGTCTGTCTCTGTG
879	LN590673.1	12786973	A	G	14	TGCAGGAAGTGTTTAACTACAAACACAGACCTTCAGATTAACAATGGAACTCACTTTAGACAAATGCAGATGTTAA
879	LN590673.1	12786973	A	G	57	TGCAGGAAGTGTTTAACTACAAACACAGACCTTCAGATTAACAATGGAACTCACTTTAGACAAATGCAGATGTTAA
881	LN590673.1	12842714	C	A	61	TGCAGGCCATCCAAGATGTAGATGAGTTTGTTTCTTCATCTAAACAGATTTGGCATTACATCATTTGCTCGCCAAT
883	LN590673.1	1294492	C	T	10	TGCAGGAAAGCAAGAACATTTGATTACTTGTTAGTACATTACAGCATTCATTTAATTTTTCCTGGTTCTAAACCAG
883	LN590673.1	1294492	C	G	16	TGCAGGAAAGCAAGAACATTTGATTACTTGTTAGTACATTACAGCATTCATTTAATTTTTCCTGGTTCTAAACCAG
884	LN590673.1	1294495	C	T	16	TGCAGGCTCTTCATGGCCGTATGTCGGGTCAGATGGAGAGGGACCTCCGTGTGGATCTGGGCTTCCGGGGCATGCC
884	LN590673.1	1294495	G	A	22	TGCAGGCTCTTCATGGCCGTATGTCGGGTCAGATGGAGAGGGACCTCCGTGTGGATCTGGGCTTCCGGGGCATGCC
888	LN590673.1	13095758	A	G	61	TGCAGGCTCCCAGAGTGGTGAGACTGATGGTTGAGCCGTATCTATTGATGGCTTCCTGAAAGGTCTGAGGAAAGAA
891	LN590673.1	13841918	T	C	21	TGCAGGTGGCTGGTAGTGGCATTGGCCATTCAGGAGTCTCCGAAGAGGCATAAGAGGCACAATGTCCTCGCCCAAC
891	LN590673.1	13841918	A	G	27	TGCAGGTGGCTGGTAGTGGCATTGGCCATTCAGGAGTCTCCGAAGAGGCATAAGAGGCACAATGTCCTCGCCCAAC
899	LN590673.1	14034706	T	C	54	TGCAGGGGTTTTAGTGGAATGGAATGTGAATGTCATGTGGGTGTGGGTTACAGACGAATGTATAATCAGCAGTTGG
902	LN590673.1	14224290	T	G	46	TGCAGGAGCCAGAGGCCAAACTTTTGTTCCTAAAGAAAATAAACGTGTTGTCAGGACGTGAACAGGGAAGGACTTG
902	LN590673.1	14224290	C	T	50	TGCAGGAGCCAGAGGCCAAACTTTTGTTCCTAAAGAAAATAAACGTGTTGTCAGGACGTGAACAGGGAAGGACTTG
903	LN590673.1	14224293	C	T	41	TGCAGGGCCCCCAAGCGAGCACTTTTTTGGGGTTCACAGTGCGGTGACCTCTGAGGAGATGCAGTAACGTCCTGAA
904	LN590673.1	14235160	T	C	16	TGCAGGTTGTTGTTTTCGTAAATCCTTATACTCTTGTCCTGCCATGGGACTGCACAGTGAGAAGGACAGCAGGCCA
904	LN590673.1	14235160	C	A	73	TGCAGGTTGTTGTTTTCGTAAATCCTTATACTCTTGTCCTGCCATGGGACTGCACAGTGAGAAGGACAGCAGGCCA
906	LN590673.1	14255778	G	A	73	TGCAGGAGCTGACAGACATCGACACGCTTCACGAGAGCGAGGAGGGGGCCGAGGTGCTCATCGACGCTCTGGTAAG
906	LN590673.1	14255778	T	G	75	TGCAGGAGCTGACAGACATCGACACGCTTCACGAGAGCGAGGAGGGGGCCGAGGTGCTCATCGACGCTCTGGTAAG
908	LN590673.1	14347436	T	C	7	TGCAGGACGACAGGGAACACTATCGACTGAACGAAGACTGCAGTCTTGCGTGCATCATCAACCTGCTGCAGGTCAG
917	LN590673.1	14812058	G	A	59	TGCAGGAAAGTCCATTGCTCATCATCTTCAGTCTTTGCACCAAAGGCATCACAATTCTTGCCAAAATAGCCTGATA
917	LN590673.1	14812058	C	T	66	TGCAGGAAAGTCCATTGCTCATCATCTTCAGTCTTTGCACCAAAGGCATCACAATTCTTGCCAAAATAGCCTGATA
918	LN590673.1	14812282	A	C	9	TGCAGGACAATCATCCCAAAGTATACATCCAAATCAGTTACAGAATGGTCTTGAGTGGCCTATTAAATCTTCAGAT
919	LN590673.1	14899269	C	A	70	TGCAGGAGCGCCCCGATCCGTGATACGCGCGGCTCCACTTTGGCAGCTCAACAGTGACCATATCCATTAACAAAAA
922	LN590673.1	14931637	T	G	60	TGCAGGAATTATGGGTGGGGGGAGTGAATGACCAGCCCTCTTTTCCACCCGCAATACCACGACTGAGAGAGAGATA
923	LN590673.1	15050902	G	A	72	TGCAGGAGAGCCGCTTTCTGCAATGGTGTGGCTATTTTTATAGTTCCTGACTGGTAAAATGGGAAAAATGAAGGGA
926	LN590673.1	15061803	G	A	75	TGCAGGAAAGAGATTATTGACGGTGGAGAGACGCACAGGAACACATGTGCGCTGGAGTCAACATGAGACTCATTCG
939	LN590673.1	15334827	C	A	9	TGCAGGGAACGAGGTCAGATCAGAGCAAGAGATTGAAGTGCTGGGCATTGATTATGGTTACTAGACTCAAAACATC
942	LN590673.1	15378436	A	T	18	TGCAGGAGGCAGATGAGGACAGATGGACATTAGACATGACAAACACAGAGCTGTCCTGGAAGTGGCTAATGCTTTC
942	LN590673.1	15378436	T	C	23	TGCAGGAGGCAGATGAGGACAGATGGACATTAGACATGACAAACACAGAGCTGTCCTGGAAGTGGCTAATGCTTTC
948	LN590673.1	15483299	G	A	68	TGCAGGGGTCATGACCCCACTGTCCCTGGCGTGCCTGACTTATAATAATACGGACGGGAAGAGGAAAAGTAGTGAT
949	LN590673.1	15640281	T	C	48	TGCAGGGCAAACAATAGAGCTCAACGTAATCTGAGGAAACAAGTGCAGCATATTGACACTCTGTTAGTCTGCGGAT
950	LN590673.1	15640284	C	T	14	TGCAGGCAGAGAAACGGTGTTGAACGCTGTGCGATTCAAAAGCCGTTCCGCATCTCAGATCTGAGGCTGAACATGA
950	LN590673.1	15640284	A	G	44	TGCAGGCAGAGAAACGGTGTTGAACGCTGTGCGATTCAAAAGCCGTTCCGCATCTCAGATCTGAGGCTGAACATGA
954	LN590673.1	15799231	G	A	34	TGCAGGTGGACTCTGGCAACCCTCTGGTGTGGTCGTGATTGAAACACATGCCCACGTTCTCCACCAACTTTTACAC
954	LN590673.1	15799231	A	G	74	TGCAGGTGGACTCTGGCAACCCTCTGGTGTGGTCGTGATTGAAACACATGCCCACGTTCTCCACCAACTTTTACAC
957	LN590673.1	15849560	A	G	20	TGCAGGTGGCACTATTACAAAATGTCAAGTTGAACATTTATCAGTAAGCTTAGGCAAAAGAGAATTAAATGGATAA
958	LN590673.1	15898206	A	C	31	TGCAGGCCCGTTTCTCTGCAGGGTTGACCAACTCCACCATGAAGGTCTACGTGGCAGCCATTGCGGCCTACCATGC
958	LN590673.1	15898206	C	T	49	TGCAGGCCCGTTTCTCTGCAGGGTTGACCAACTCCACCATGAAGGTCTACGTGGCAGCCATTGCGGCCTACCATGC
959	LN590673.1	15898209	T	C	51	TGCAGGAACTCCAGCACTGTACCAACCGGGCAGTTAACTGGGTTGAGCTGGTGGTCTCCGCACCAAGAAGTGAAAA
959	LN590673.1	15898209	G	A	59	TGCAGGAACTCCAGCACTGTACCAACCGGGCAGTTAACTGGGTTGAGCTGGTGGTCTCCGCACCAAGAAGTGAAAA
961	LN590673.1	15923960	A	G	39	TGCAGGACATTTGTGATGCAGGGGGCTGGTCCTCTCACAACACATTTGTTTGTTTCTACAACCTAGACCTGGCCTT
961	LN590673.1	15923960	T	C	75	TGCAGGACATTTGTGATGCAGGGGGCTGGTCCTCTCACAACACATTTGTTTGTTTCTACAACCTAGACCTGGCCTT
962	LN590673.1	15935257	C	G	51	TGCAGGGCTTAGATGGATGTGCTGCATGGGCTTTCAACCCCAGGGCCAATACAGGGCACAGATGTGCAGCAACCAC
964	LN590673.1	15983469	A	G	13	TGCAGGACGTGAGGAAACAGGAATGGACCGCTATCATTCCTAACTCCCAGCTCATCGTTATACCATACCCACAGAA
964	LN590673.1	15983469	G	T	40	TGCAGGACGTGAGGAAACAGGAATGGACCGCTATCATTCCTAACTCCCAGCTCATCGTTATACCATACCCACAGAA
966	LN590673.1	15998480	C	T	44	TGCAGGAGGTTAGTTTCATCATCGCAGCGAGAACACTGCCAAAACAATGCATCTCTAATACATCAGTGCTTCTCTG
966	LN590673.1	15998480	C	T	68	TGCAGGAGGTTAGTTTCATCATCGCAGCGAGAACACTGCCAAAACAATGCATCTCTAATACATCAGTGCTTCTCTG
972	LN590673.1	16154503	G	A	35	TGCAGGGCCTGTAAGGCTTGATAAGAGAGAGTCCCGCTGCTGGAGAAATGATTCCTCCACACTGATTTACGCTCAT
972	LN590673.1	16154503	G	A	68	TGCAGGGCCTGTAAGGCTTGATAAGAGAGAGTCCCGCTGCTGGAGAAATGATTCCTCCACACTGATTTACGCTCAT
980	LN590673.1	16255297	T	A	72	TGCAGGACATGTTAAAACTGATTGCAAAATTGTCAATTGATTGGATTGCAAGAAACATTATCAGCCACACTGTTCA
982	LN590673.1	16276192	T	G	22	TGCAGGGTCCAAAGAAGAGAAAGAGAAGTTTAGGTTACACTTTATTTTAAGGTGTCCTTGTTACAGTGTAATTATA
982	LN590673.1	16276192	A	T	52	TGCAGGGTCCAAAGAAGAGAAAGAGAAGTTTAGGTTACACTTTATTTTAAGGTGTCCTTGTTACAGTGTAATTATA
983	LN590673.1	16276195	A	T	27	TGCAGGTAGTCACATTTATTTAATGCATTTACTGTTACGTTACTACACATACTGTATATCTGTATACCTGCTTATT
983	LN590673.1	16276195	G	A	69	TGCAGGTAGTCACATTTATTTAATGCATTTACTGTTACGTTACTACACATACTGTATATCTGTATACCTGCTTATT
986	LN590673.1	16345263	A	C	15	TGCAGGTGAGGAAACAGTGATGCTATGAGATCCAAAAATTCATGGACTAAATAAATAATTAAATTAATAGCAAAAT
986	LN590673.1	16345263	A	T	68	TGCAGGTGAGGAAACAGTGATGCTATGAGATCCAAAAATTCATGGACTAAATAAATAATTAAATTAATAGCAAAAT
987	LN590673.1	16374072	T	A	62	TGCAGGACAGTGCATCGGCCTTGTGACTCTTGTTGCCTGGTCGGTGTGTCAAAGTAAAATTAAAGTGGGTGAAAAA
989	LN590673.1	16385577	A	G	10	TGCAGGTGACAACATGGTGGCGGAGTAAGATCCAAATGCTATAAGTTTATAAGCACTCATCAAGTAAATCCAAATC
991	LN590673.1	16459706	T	C	25	TGCAGGATGGCCATAGAGTGCAGGGCGGCCGCAGGTTGTCCAGAAACCACATAAGCCTTCACAAGATGTTGTTTAC
991	LN590673.1	16459706	T	A	58	TGCAGGATGGCCATAGAGTGCAGGGCGGCCGCAGGTTGTCCAGAAACCACATAAGCCTTCACAAGATGTTGTTTAC
994	LN590673.1	16614065	T	C	40	TGCAGGGAGAGAGCGGATTCAGCGGTCCTCCTGGACGAGATGGGACAGAGGTGAACCTGTCCAGAACAAGGCCTAA
996	LN590673.1	16670872	G	A	59	TGCAGGGAATAGATGAGAGAGACCTGACCGAACTCCCGAGACGCGTCCAGGTCTGTAGCGTTCACAAACAACACTG
997	LN590673.1	16783232	C	T	33	TGCAGGGGTACAACACTCGGCATTCTCAAAACTCCAATATTAACTCCACGTCATAATCATTCAGCTCATCAAAGGG
1000	LN590673.1	16791634	A	G	43	TGCAGGCGGGTCCTAGTTGCGCAGAGCCGCGGTCAGAGCGCGCGTCCCGCAGCGGTTTCTGGCTCCTGGCTCGGCT
1000	LN590673.1	16791634	T	C	64	TGCAGGCGGGTCCTAGTTGCGCAGAGCCGCGGTCAGAGCGCGCGTCCCGCAGCGGTTTCTGGCTCCTGGCTCGGCT
1002	LN590673.1	16924978	C	T	41	TGCAGGAAGCCATTGAACACAAACAAAATTATACTATGCAACGCTCTAGCTGATGGGCAAAGTTGGTTTCCATCAG
1002	LN590673.1	16924978	T	A	44	TGCAGGAAGCCATTGAACACAAACAAAATTATACTATGCAACGCTCTAGCTGATGGGCAAAGTTGGTTTCCATCAG
1018	LN590673.1	1741566	T	A	23	TGCAGGGGACAGAACAATGAGAATAAACGAGTCTGTCACTCATTCATCAACACACGTCAGAACGATGCTCCTGCAG
1019	LN590673.1	1744554	A	C	10	TGCAGGATGAAGTGAGAGCGTGTGTTTTGCGTGTGCAGTGACGGGTCAGTCCTACGAGAACATGGTGACGGAGATC
1020	LN590673.1	1744557	G	C	29	TGCAGGTCACTACTGAACTCATAAACTGAGACGGAGAGTGTGTGCACATGCTTTACCCAGCGCAGACGTCGCCTCT
1020	LN590673.1	1744557	G	A	37	TGCAGGTCACTACTGAACTCATAAACTGAGACGGAGAGTGTGTGCACATGCTTTACCCAGCGCAGACGTCGCCTCT
1025	LN590673.1	1825833	A	G	18	TGCAGGAACTCCAGGACTATACCAACCGGGCAGTTAACTGGGTCGAGCTGCGGTCTCCGCACCAAGAAGTGAAAAG
1031	LN590673.1	2069271	C	T	67	TGCAGGCGATCCTTTAAATTCCTGACATAACTTGAGTGAGATTGCGATGACTTGTCAGCAGGTAAACCGAAGGCCA
1031	LN590673.1	2069271	A	G	71	TGCAGGCGATCCTTTAAATTCCTGACATAACTTGAGTGAGATTGCGATGACTTGTCAGCAGGTAAACCGAAGGCCA
1033	LN590673.1	2186617	A	G	53	TGCAGGCTCTCCTCACCGTAGATGGTATAATAACCACTGGCATTATGAGGACTGCTCACCCAGATCTGGAAAACAA
1034	LN590673.1	2242818	T	A	38	TGCAGGCATCATTAGAANTTTTACATTTGTTTTTACATTTTTCAGTGTGTATTCATGAGGTTGGGAAACAGACCAC
1035	LN590673.1	2242821	T	C	30	TGCAGGAAGAATACAGGTGTATAATGTGAGTGAGCATTTGGGACGTGGGTGCGTTTAATTTCTGTGAGTCCATTTG
1035	LN590673.1	2242821	C	T	51	TGCAGGAAGAATACAGGTGTATAATGTGAGTGAGCATTTGGGACGTGGGTGCGTTTAATTTCTGTGAGTCCATTTG
1040	LN590673.1	2319751	T	C	26	TGCAGGCACAACAAAGGTCAATGGTTTGCTCTTCTAGAAAACTAGGAAAGTTCCCATGAGGTCAAAATATGCGTTA
1043	LN590673.1	2414382	G	T	25	TGCAGGGCTCTGGGAGCAGACGGCTGATTGTTACTATTGAGCCTGCACTGCTGCTGAAAGGAGACATCATGGTATG
1047	LN590673.1	2489204	G	A	11	TGCAGGTGTACGGCTGTAGGCACTGTGAGTACCATGAGCGCTCAGACTGACCTCCAATTTGCCCCGTAAACATTTC
1047	LN590673.1	2489204	C	A	75	TGCAGGTGTACGGCTGTAGGCACTGTGAGTACCATGAGCGCTCAGACTGACCTCCAATTTGCCCCGTAAACATTTC
1048	LN590673.1	2489207	A	G	47	TGCAGGTGCCACGGACTCGGACGGTTATGGTAATAAACACAGTAAACGGCAACTGTTCATGTGTCAGTGCTTAATG
1049	LN590673.1	2568994	A	C	57	TGCAGGGTGATGCAAGTCAGCTGCAGCAGGAGTTCCTCTGGGCTCCTCCTGCTGAATATCCAGTTGTGGGGTGAAC
1050	LN590673.1	2568997	C	G	69	TGCAGGTGCAATTGATCATGGAGGTGCTGTGACTTTACATCAACACTTATAAGGTGCAGAGTGTGCATACCAGAAT
1052	LN590673.1	2879294	C	T	22	TGCAGGGTTGAGTTTCTTTCTTCCATCCCACAATTCCTCATATACACTAACGTCTGTTTGGTCATTAACCAAATAA
1052	LN590673.1	2879294	T	C	34	TGCAGGGTTGAGTTTCTTTCTTCCATCCCACAATTCCTCATATACACTAACGTCTGTTTGGTCATTAACCAAATAA
1054	LN590673.1	2884077	C	T	24	TGCAGGATCCTCACATGCGATAGCCTAGTAACCAGGACAACTTCTTTATGTTTACAGATGTGACGTAATGACGCAA
1054	LN590673.1	2884077	G	A	75	TGCAGGATCCTCACATGCGATAGCCTAGTAACCAGGACAACTTCTTTATGTTTACAGATGTGACGTAATGACGCAA
1055	LN590673.1	2884080	C	T	58	TGCAGGTGGAGGATCGTTTATAGCCTATTCTCACAGCAGCTGGAATAATTAAATTGATTATTTTGATAGCAGATTG
1058	LN590673.1	2967715	C	T	18	TGCAGGGATGTTTGTGTTCACTGTGCAGTTCAGAACTCATCGCTCTTTTCTTTTTCTCTCACACACTTTTTTCAGG
1058	LN590673.1	2967715	T	C	49	TGCAGGGATGTTTGTGTTCACTGTGCAGTTCAGAACTCATCGCTCTTTTCTTTTTCTCTCACACACTTTTTTCAGG
1063	LN590673.1	3014167	A	T	32	TGCAGGTAGGTGTCATACAAGTTCCCTCACTTAAAATGTAAACCAATCAATGATAACCAGTAAAAACTACTTACTA
1063	LN590673.1	3014167	T	A	72	TGCAGGTAGGTGTCATACAAGTTCCCTCACTTAAAATGTAAACCAATCAATGATAACCAGTAAAAACTACTTACTA
1078	LN590673.1	3495058	T	A	12	TGCAGGAGGAATTGTTGAAAATCCTGATCATCAAAGCACAGACTGTGAATGTAATCTGGATGTAATCCAGACATTT
1081	LN590673.1	3581362	G	A	20	TGCAGGTAGAGGGCCGCTCCGGGTTTGGACAGCTGACTCAGGAAGTGGTCGTGGAAGCCGCTGCGCAGGATATCCT
1081	LN590673.1	3581362	G	A	47	TGCAGGTAGAGGGCCGCTCCGGGTTTGGACAGCTGACTCAGGAAGTGGTCGTGGAAGCCGCTGCGCAGGATATCCT
1082	LN590673.1	3609360	T	C	41	TGCAGGGTCTTTTAATAGAAGTTTACACAGTGTGTGATCCTCGTGTGGTGTCAGATAATGTGTGTGACTGCTTTGG
1088	LN590673.1	3733119	A	G	71	TGCAGGAACCATGCTTTATACTAAACTGCATTAATAACCCATTAACATACCAGTGATTCATGCACATTCATAAATG
1088	LN590673.1	3733119	G	A	75	TGCAGGAACCATGCTTTATACTAAACTGCATTAATAACCCATTAACATACCAGTGATTCATGCACATTCATAAATG
1090	LN590673.1	3828020	C	T	63	TGCAGGCCCCCCTGCCACCTGCGGACTTCTACTGCTTTACCTCACAGAGTCCAGACCCTGCTGTCTCGTGTGGTGG
1091	LN590673.1	3828023	C	T	38	TGCAGGAAGCTACGATTTGGGTCTGGAGGTTCACCGCCTGAGTCCTCTCGAAAGGGCCGCTGATGGGGGAGTCCAT
1091	LN590673.1	3828023	T	C	57	TGCAGGAAGCTACGATTTGGGTCTGGAGGTTCACCGCCTGAGTCCTCTCGAAAGGGCCGCTGATGGGGGAGTCCAT
1096	LN590673.1	3850942	C	T	18	TGCAGGAGTGACCCAGAACAGCCTGTTGCACAAAACTGACACTCTTTAATGTGCTTTTGCTCCTGAATAAACTCAA
1096	LN590673.1	3850942	C	A	73	TGCAGGAGTGACCCAGAACAGCCTGTTGCACAAAACTGACACTCTTTAATGTGCTTTTGCTCCTGAATAAACTCAA
1098	LN590673.1	3856848	T	C	22	TGCAGGCTTTTCAGGCACTCAGTTGGCTTGGCCCTAATGTGAATAAAACATTTTGTGTGAGTTTTATTACATGGAT
1098	LN590673.1	3856848	C	T	75	TGCAGGCTTTTCAGGCACTCAGTTGGCTTGGCCCTAATGTGAATAAAACATTTTGTGTGAGTTTTATTACATGGAT
1100	LN590673.1	393691	C	T	17	TGCAGGGGTTTCTCTAACTGAGCTTGCCCACCTTTAAGTGGTTGCTATTATCCATCTAAAACAGAGTTATTAAAGC
1100	LN590673.1	393691	T	C	22	TGCAGGGGTTTCTCTAACTGAGCTTGCCCACCTTTAAGTGGTTGCTATTATCCATCTAAAACAGAGTTATTAAAGC
1105	LN590673.1	4130941	T	C	16	TGCAGGGTGCCCTCACCAGCCAAGCTGGGATGGAGGGCATTGAAGGTGTTGAGGGAGTCCTTCTAGAAGGGCCTTT
1108	LN590673.1	4171741	A	T	15	TGCAGGGGAACCACCACTTTCATCTTAAGCTGTTCCTCTCTCTAAAAAGTGCCTAAGAGACTTCAAAAAAAAAAAA
1108	LN590673.1	4171741	A	G	47	TGCAGGGGAACCACCACTTTCATCTTAAGCTGTTCCTCTCTCTAAAAAGTGCCTAAGAGACTTCAAAAAAAAAAAA
1112	LN590673.1	4255999	T	A	55	TGCAGGCTGATAGCAATTCAAAATGCAATTCATGATTTATGATAGACTGATCTGGTGGCATAACAACAGCACAACA
1124	LN590673.1	4556261	C	T	48	TGCAGGGTAATGGGACACAATTAGAGAGACATAATCATGAACCTTCAGCAGTGGGTTAGACAGGCACTCTGTGGCA
1130	LN590673.1	4682342	A	G	42	TGCAGGGAAAGATGACAGTTGTGTACATAAATATACAACGAGAAAAAAAAAACAAGTTGTCTTGTTTAGCATAGAG
1136	LN590673.1	4865841	G	A	13	TGCAGGTGTGTACGACTGTCACTAACACACGTGTTCAGCTCCATCCTGGAGTCCAGCTCTGCTTTAATCACACGCT
1136	LN590673.1	4865841	C	T	72	TGCAGGTGTGTACGACTGTCACTAACACACGTGTTCAGCTCCATCCTGGAGTCCAGCTCTGCTTTAATCACACGCT
1141	LN590673.1	5163625	T	G	19	TGCAGGAGTGTGTCCACATTTTTCTGTAGTGCTCCAGTGTCCACCAGTGCTAATTTCTTTAACTCACTGCGAACAA
1143	LN590673.1	5183767	A	C	73	TGCAGGCTAACTATTGCAGTAGATATCCCAAATTATACTGGCAGTCCAAATAACTCACATTTGAAGACAACCCAAA
1143	LN590673.1	5183767	A	T	74	TGCAGGCTAACTATTGCAGTAGATATCCCAAATTATACTGGCAGTCCAAATAACTCACATTTGAAGACAACCCAAA
1145	LN590673.1	5206041	C	T	45	TGCAGGACAGTTTCTTTCACATAAAACAAGGGCATGTCAATACCTCGCCTCGAATGCCTTCTTATTAGCTCTCATG
1146	LN590673.1	5206044	C	T	66	TGCAGGGCTTAATGTAGCTTTCAAACCAAATTTTGTTGACTGAATATCTTTTTAAACTCTTACATCCTTAAACATG
1150	LN590673.1	5364935	A	G	30	TGCAGGATCCTCACATACGATACCCTAGCCAGGACAACTTCTTTATGTTTACAGATGTGACGTAATGACGCAGCAG
1151	LN590673.1	5396652	C	T	8	TGCAGGGGCGATAGTTTTCATTTATGTTTTTTTGGTTAACATTCACTTGTTAAAGAAAGTTAATAGTGTTTATTTG
1152	LN590673.1	5396655	C	T	18	TGCAGGTAATTTTAAGCTCTCCAGATCTTCAGGTTGCTTTAAACAAAAAGCAAGTAAATAAGCAAAGACTCTCAAT
1156	LN590673.1	5576530	A	G	45	TGCAGGTGGATGACGAGGTGAGACAGTGAGGTGGTGGGTGTTGTGAAAATGAGAATTCATCTTCACATCATCATTA
1156	LN590673.1	5576530	C	A	57	TGCAGGTGGATGACGAGGTGAGACAGTGAGGTGGTGGGTGTTGTGAAAATGAGAATTCATCTTCACATCATCATTA
1162	LN590673.1	5780553	C	T	40	TGCAGGAACCGTAAAACATGTAGTTAGCATTTTTAATATTCATCAACTTTCAGTTAACAAAATAAAATTAACAAAC
1162	LN590673.1	5780553	A	G	41	TGCAGGAACCGTAAAACATGTAGTTAGCATTTTTAATATTCATCAACTTTCAGTTAACAAAATAAAATTAACAAAC
1165	LN590673.1	5789185	A	C	7	TGCANGGAGCTCTCTGAGTCTCACTGCCCTTTAGCGAGGTTTGGGCAGGTGNCCTTTCCAAACTGGGCATGATCCA
1165	LN590673.1	5789185	C	T	34	TGCANGGAGCTCTCTGAGTCTCACTGCCCTTTAGCGAGGTTTGGGCAGGTGNCCTTTCCAAACTGGGCATGATCCA
1166	LN590673.1	5798763	G	A	27	TGCAGGGCCAACATCCTGCAGATTGTAGCTCCAACCAACCCACACTTGCTTGGAAGTTTCGACTATTGCTACTTCC
1166	LN590673.1	5798763	A	G	51	TGCAGGGCCAACATCCTGCAGATTGTAGCTCCAACCAACCCACACTTGCTTGGAAGTTTCGACTATTGCTACTTCC
1169	LN590673.1	5812230	C	G	38	TGCAGGTAGTGCGAACAATACAGAATGTGTTTTTATGGCGGCCAGTATTGCTGAATGTGCGTTGAACTCTCAGGTA
1171	LN590673.1	5976572	G	A	14	TGCAGGTAGTGAGAACAATACAGCCATTTTTTTTATTTTTTTATGGTGGACAGTATTGCTGAATGTGCGTTGAACT
1171	LN590673.1	5976572	C	A	25	TGCAGGTAGTGAGAACAATACAGCCATTTTTTTTATTTTTTTATGGTGGACAGTATTGCTGAATGTGCGTTGAACT
1173	LN590673.1	5994013	C	T	23	TGCAGGTCTACCAGGCCAAGGCACTAAACAGCGCCTGGGCATATCAGTACAAGGTCCTCCCCTTCGGGCTGTCCCT
1176	LN590673.1	6110138	T	G	11	TGCAGGACCCATTGAGACACATTCGAAGTTTCCAGGCTACTAAGAGGTCTACTAAGAGAACCAGTCTCTCAAGACT
1176	LN590673.1	6110138	G	A	70	TGCAGGACCCATTGAGACACATTCGAAGTTTCCAGGCTACTAAGAGGTCTACTAAGAGAACCAGTCTCTCAAGACT
1179	LN590673.1	619251	G	C	66	TGCAGGAGAGTTAGAGGCTGATGGATGTGGACTGATGTCTGTTCAGAGTGAGCTTCCGGTCGCTGGGGGGGCGAGT
1184	LN590673.1	6271615	T	C	10	TGCAGGTCCCTTATTTACTTTACTAATGCCAGTGCCAGAAGCAGAGCAGTCTTCATTGATAGTGACCGAATGTTGG
1192	LN590673.1	6398042	T	C	10	TGCAGGCCGGCAGGCGGGGGAGAAGGGAAGGTGTTGTGGGGTTTTGTCATGCTGTAGGGAGACTCGTTGCAGGAGA
1204	LN590673.1	6666020	A	G	19	TGCAGGCCAATCTGTTGTCATCACACCGGAGTCTGGTTCACAGGGTGGAAACCATTGCTCTGGGAGCAAACCCTGN
1208	LN590673.1	6695389	G	A	19	TGCAGGAACATATCTGGATGGAGACTGTACTCATTACTCACCAGTGGCCGTTCTCCGACTCTTCTAGGAACTGTAC
1209	LN590673.1	6695392	A	G	7	TGCAGGCATCCCATGCTGCAGTCATAGGCCTTCACTAAAGACCTGACAGTTACTAGTGAAACTCTCTTTCTTTGAG
1209	LN590673.1	6695392	C	T	9	TGCAGGCATCCCATGCTGCAGTCATAGGCCTTCACTAAAGACCTGACAGTTACTAGTGAAACTCTCTTTCTTTGAG
1218	LN590673.1	6952713	T	C	23	TGCAGGCCCAACCCCAGCTCTTTCATCTGGGTGAGGCATCATGGGAAACAACACTCTGCTTCTGAGTTGTGCGATA
1218	LN590673.1	6952713	C	T	53	TGCAGGCCCAACCCCAGCTCTTTCATCTGGGTGAGGCATCATGGGAAACAACACTCTGCTTCTGAGTTGTGCGATA
1220	LN590673.1	7090780	C	T	34	TGCAGGATCTGGTCAGCCACTACAAGAGTAAGTACAATAAAAAATGCAAATATCTGGACACATTTCACAGGAAAAT
1220	LN590673.1	7090780	A	T	72	TGCAGGATCTGGTCAGCCACTACAAGAGTAAGTACAATAAAAAATGCAAATATCTGGACACATTTCACAGGAAAAT
1223	LN590673.1	7125662	T	C	44	TGCAGGGCCGGTCGAATCTGTGCATGCATTTAACGGTTCTCTCTTTTTGTCTTTCAAGCAGAAAAGAAATGTAATG
1231	LN590673.1	7257387	T	C	47	TGCAGGTGAGCCAGCAAATCAGCAACTTGAAACCTCTGGCCAGGACATACCCTCAGTGGAGCCACTTCGTCATCTG
1234	LN590673.1	7312801	G	T	27	TGCAGGAGAAAACTGACCATAGGAATAGTTTACACTTCCTTCAGGTACACACGGGAATCTCGTACAGGCGTTTGTT
1234	LN590673.1	7312801	C	A	63	TGCAGGAGAAAACTGACCATAGGAATAGTTTACACTTCCTTCAGGTACACACGGGAATCTCGTACAGGCGTTTGTT
1235	LN590673.1	7312804	C	A	67	TGCAGGCCAAATACTGTCAGCAAGAAAACCTCTATTGCCCCCTTGAGTTCTGAAGAGGGTAACCAGCCCGGTGAAG
1235	LN590673.1	7312804	C	T	68	TGCAGGCCAAATACTGTCAGCAAGAAAACCTCTATTGCCCCCTTGAGTTCTGAAGAGGGTAACCAGCCCGGTGAAG
1236	LN590673.1	7323292	G	A	67	TGCAGGGGGATCACAGCTCTCCTCTCCCTCTCTCTCCTCTCTCCTCTCAGGGACAGACATGGCTGACGGAGCTCGA
1246	LN590673.1	7737796	A	G	49	TGCAGGACAGTGGACCTCAAGGGGTGGAATTGCCCCTTGAGACAGTTCAGCAATGTAGAAATACAAGAAATGTCTA
1246	LN590673.1	7737796	G	C	57	TGCAGGACAGTGGACCTCAAGGGGTGGAATTGCCCCTTGAGACAGTTCAGCAATGTAGAAATACAAGAAATGTCTA
1250	LN590673.1	7808876	G	A	38	TGCAGGGGGGTTTCTGATCAAGACACATTTTACATTAGAACATTCACTGAGGTGCACTTCATCATGTCCTCATGTT
1251	LN590673.1	7808879	T	C	46	TGCAGGTGACACTGTTGCTCAACAGATTCCCTCTGTGAGGTTGTTTTGTGCCTTACCAGTGCAAAGATACTACATC
1251	LN590673.1	7808879	A	G	68	TGCAGGTGACACTGTTGCTCAACAGATTCCCTCTGTGAGGTTGTTTTGTGCCTTACCAGTGCAAAGATACTACATC
1253	LN590673.1	7967367	C	T	43	TGCAGGTAAGTTTGAACTACCAATGCTAACACATGAATGATAGCCATGTTTTTATATATTTATATTTGTTTTAAAG
1253	LN590673.1	7967367	A	T	72	TGCAGGTAAGTTTGAACTACCAATGCTAACACATGAATGATAGCCATGTTTTTATATATTTATATTTGTTTTAAAG
1256	LN590673.1	7978234	T	G	25	TGCAGGAGTCCGGTTTATCTGTCAGGTGATGGAACTGGAAGAAAAAGAGTACTGCGAGACAGTCCTTTCCACAGGT
1259	LN590673.1	8008895	T	C	6	TGCAGGTCCCCGACCCTCTTGACCGACTGCCAATGCAGTAAGGAGTATCTTCAGCGACAGAAACTTAAGCTCTACT
1259	LN590673.1	8008895	C	A	23	TGCAGGTCCCCGACCCTCTTGACCGACTGCCAATGCAGTAAGGAGTATCTTCAGCGACAGAAACTTAAGCTCTACT
1263	LN590673.1	8056659	C	T	7	TGCAGGCCGCTCATAATAGCGGCACCATGGCGGGTGCCATAGCTGGGATTCCCTCCCGTAACCGGGGCGCCCTCGC
1263	LN590673.1	8056659	A	C	17	TGCAGGCCGCTCATAATAGCGGCACCATGGCGGGTGCCATAGCTGGGATTCCCTCCCGTAACCGGGGCGCCCTCGC
1266	LN590673.1	8076114	C	T	58	TGCAGGAGTTTGGGTAGAGAAGCATGATGAAGAGCATGGCCCATGTGCGTGACAGAAGCGTCAGATTGTGTTTTTT
1266	LN590673.1	8076114	G	A	59	TGCAGGAGTTTGGGTAGAGAAGCATGATGAAGAGCATGGCCCATGTGCGTGACAGAAGCGTCAGATTGTGTTTTTT
1276	LN590673.1	848441	G	A	24	TGCAGGGATGCTGGTCTCACTGCCATAGCTGCTGCCGCAGCTGTAGAGACTAGGCATGTGCACCCGGTACAGGTTA
1276	LN590673.1	848441	G	A	71	TGCAGGGATGCTGGTCTCACTGCCATAGCTGCTGCCGCAGCTGTAGAGACTAGGCATGTGCACCCGGTACAGGTTA
1278	LN590673.1	8633228	T	C	72	TGCAGGTAATGTCGTTTTCTGCACCACCACCTCTGGCAGTTTCCAGGTCCCTCCCTCTTCATCCCACACCGCTTCC
1289	LN590673.1	9236945	G	A	10	TGCAGGTATCGGAGGCAAAAAAGGTGGATCGGAGCATCCCTACTTTTTAGGGTCACTAACGACTCTCCTTGTATGG
1289	LN590673.1	9236945	A	T	72	TGCAGGTATCGGAGGCAAAAAAGGTGGATCGGAGCATCCCTACTTTTTAGGGTCACTAACGACTCTCCTTGTATGG
1290	LN590673.1	9286682	G	A	16	TGCAGGTTGTGTATAGGAAACATGAATTAGCCGATCAACAGTCAATGGTCTGACTGAATTAATGGCAGTCTTGACC
1290	LN590673.1	9286682	A	G	57	TGCAGGTTGTGTATAGGAAACATGAATTAGCCGATCAACAGTCAATGGTCTGACTGAATTAATGGCAGTCTTGACC
1294	LN590673.1	9499771	C	A	47	TGCAGGTGTGGCATATCAAGATGCTGATTAGACAGCATGATTATTGCCCAGGTGTGCCTTAGGCTGGCCACAATAA
1294	LN590673.1	9499771	G	A	66	TGCAGGTGTGGCATATCAAGATGCTGATTAGACAGCATGATTATTGCCCAGGTGTGCCTTAGGCTGGCCACAATAA
1300	LN590673.1	96957	C	T	57	TGCAGGACCGCCTCTGCTTTGTGGGCAGGGCTTATTTATATATCCAGGCAGGCTCAGCGCTACACAGATGGTGGTG
1302	LN590673.1	9765413	G	A	66	TGCAGGCAATAAACTCCATTATAAAGTAGCAGCAGTTTTAAGCATTCCATGATTCTTTAGGCCTCAGTAGATCCCT
1303	LN590673.1	9765416	A	C	33	TGCAGGCAGCAGTGACAGGTTACCAGCAACATGAAGTTGAGATATACACTGATGTATCTGTCCAGCTTCGCCAGAA
1308	LN590674.1	10198590	G	A	65	TGCAGGGCAAAACAAGGCTTTCCTCCAATGCTTTACAAGGTTTGTATTAAGTATGTAATATAACAATGATATTAAA
1309	LN590674.1	10198593	T	C	12	TGCAGGTGGGCGTTCCTATCCGGGTGTGATGTCACATGAAAAATATGAATAAGGCCTATAGACTTTAGCAATCTAT
1309	LN590674.1	10198593	G	T	52	TGCAGGTGGGCGTTCCTATCCGGGTGTGATGTCACATGAAAAATATGAATAAGGCCTATAGACTTTAGCAATCTAT
1310	LN590674.1	10235573	G	C	69	TGCAGGATCCTCACATGGGATATAGGGCCTGTTTTACTAAACAGGGCAAATTAGTGCGAGAGCACAATTCTAAAAG
1314	LN590674.1	10411741	G	A	9	TGCAGGCCTGCTTTCCAGCCTGCCAGGGCAACACATGAACAGAATGAATTAGGAAAGTTTGAAGTAATTAAGATTT
1314	LN590674.1	10411741	A	C	38	TGCAGGCCTGCTTTCCAGCCTGCCAGGGCAACACATGAACAGAATGAATTAGGAAAGTTTGAAGTAATTAAGATTT
1315	LN590674.1	1042857	G	A	50	TGCAGGAGCTGGTCTGACAGGAGGCTGGCGGAGGGGTCGCGGCTCTCTTCGGATAGAGACCACTGGCTCAGCATGT
1315	LN590674.1	1042857	A	T	56	TGCAGGAGCTGGTCTGACAGGAGGCTGGCGGAGGGGTCGCGGCTCTCTTCGGATAGAGACCACTGGCTCAGCATGT
1332	LN590674.1	10840109	C	T	17	TGCAGGTTTTACAGGGTCTTGGGCACTTGTCAGCTGGTTTGAGAGTCACTGAACCAGATTAAACCAGATCAGACCG
1338	LN590674.1	10861046	C	T	38	TGCAGGAAAGACAAATGCACACAATAAAGTGTAACACACAAAAGTAGTTCATCATATCAAATTGAGATTAAAAGAC
1345	LN590674.1	11069433	A	G	9	TGCAGGGCAGAANNAGTCCGTGTCTCTAAAGCCCTGATTGATTANGCTNNGCTTATCATTAATAGATATGGGTTAA
1349	LN590674.1	11150906	A	G	7	TGCAGGTAGCCAGAGAGAGAATTATGGCAAGAAGCAGCATATTTCTGTCCAGAGTGTGATTAAATGAAGCATAATC
1349	LN590674.1	11150906	T	A	39	TGCAGGTAGCCAGAGAGAGAATTATGGCAAGAAGCAGCATATTTCTGTCCAGAGTGTGATTAAATGAAGCATAATC
1350	LN590674.1	11150909	G	A	31	TGCAGGATTTCATAGCGGCGTTGCTGGAGAAGGTCCGAGGGATGCAGAAACTTAACACCCCCCAGAAGAAAGGGGA
1358	LN590674.1	1130535	C	G	62	TGCAGGTCCGCTGCATAGTTCCAGTACTCCTTAAGCCTCTTTAGCAGCTGTGCCTTTGAATGCCGTGGGTTAAATC
1359	LN590674.1	1134826	C	T	13	TGCAGGAAAAACACTGGCTTATGGTATTCCAGTGGTTCAGTTCTTACAAGGGATGCAGCCTAAAGTGAAGGCAAGT
1359	LN590674.1	1134826	G	A	51	TGCAGGAAAAACACTGGCTTATGGTATTCCAGTGGTTCAGTTCTTACAAGGGATGCAGCCTAAAGTGAAGGCAAGT
1362	LN590674.1	11355511	A	C	59	TGCAGGTGCTCTGCTATGGCAGCAGCTCCAGTGATGGGAAGTGTCCTTGCCCCTTTAGAAAAAAAAATTGGACAGA
1362	LN590674.1	11355511	A	C	75	TGCAGGTGCTCTGCTATGGCAGCAGCTCCAGTGATGGGAAGTGTCCTTGCCCCTTTAGAAAAAAAAATTGGACAGA
1363	LN590674.1	11385662	C	T	18	TGCAGGTAACCCACGGGTCGGGTTGGGGTGGGCAAAGAAATTGTCACTTTATTTGCGGGGCGGGTTGGGGCAGGTC
1363	LN590674.1	11385662	A	G	69	TGCAGGTAACCCACGGGTCGGGTTGGGGTGGGCAAAGAAATTGTCACTTTATTTGCGGGGCGGGTTGGGGCAGGTC
1364	LN590674.1	11385665	G	A	24	TGCAGGGTCCGCGGGTTATGAAACGACCTGCGCATCACTATTACATATGTAACCTAGAGACATTCCCCTTCAGGAA
1368	LN590674.1	1160973	A	G	30	TGCAGGCCCATCGGCATAAGAAGGTCTGTTGAAGATATCACAGAATGACTTTAATATTAACCTCCGCTTCTATGAG
1384	LN590674.1	12165989	A	G	19	TGCAGGGATAATAATAACAATTTCAGAAGATAATGCTGTAAATAAGCATCTTCACAATGCTTTAGAAGGATGCTTG
1386	LN590674.1	12208514	G	A	37	TGCAGGATTTGCCACCACTGTAATCCTCAAACCACCCGCGCTACTGCTGGAAGTGGTTCTCATCTGTCGGCCACCA
1387	LN590674.1	12236975	G	C	39	TGCAGGACAGAACTGTCGCTTCCAGCCCTGACAGACCGACTGCCATGTGTTTCTTTTATTCCCTCACAAATCATAT
1390	LN590674.1	12268909	A	G	17	TGCAGGCCAGCCAAGATGTAGATGAGTTTGTTTCTTCATTAGTACAGATTTGAAGAAATTTAGCATTACATCACTT
1390	LN590674.1	12268909	C	T	44	TGCAGGCCAGCCAAGATGTAGATGAGTTTGTTTCTTCATTAGTACAGATTTGAAGAAATTTAGCATTACATCACTT
1396	LN590674.1	12454913	G	A	27	TGCAGGTGATAAGAAGATGACAGGTGTATGTTGGAAGACCTTAAATGTGTACTTCCAAACAAACACCTTGCTTTAT
1402	LN590674.1	12559163	G	A	59	TGCAGGGCGGCGCCACTCGCCTGCTTCTCTGAAGCCCCATCACCGCTCACACGGGATGCGTTCGCACACGGCTCCA
1403	LN590674.1	12559166	G	A	52	TGCAGGTTCATCTGTACAGCTGCAGAGACGAGGCGAGCGCACTGAACTATCCGCCCGGAGAATACGTGGCAGAAGA
1404	LN590674.1	12613732	T	A	45	TGCAGGAAACACAAGATCACTGACCTCAGACCAGTGCTGAAACACAACAGGAATAACTGGAAGGAGACACAAACAG
1404	LN590674.1	12613732	T	C	73	TGCAGGAAACACAAGATCACTGACCTCAGACCAGTGCTGAAACACAACAGGAATAACTGGAAGGAGACACAAACAG
1411	LN590674.1	12944079	A	G	44	TGCAGGGAAATTTTTATGTCAAGAGTGCATGTCTGGTAAGAGCCAGCTTCATAATTCACACTTTAACAATTTAAAT
1411	LN590674.1	12944079	T	A	62	TGCAGGGAAATTTTTATGTCAAGAGTGCATGTCTGGTAAGAGCCAGCTTCATAATTCACACTTTAACAATTTAAAT
1412	LN590674.1	12944082	T	C	16	TGCAGGAAGTTCGTTCTGGCCAGTGCATTGTAGATGGAACACCCCACAGCACTGCCCTTCACACAGAAGGAGATCT
1412	LN590674.1	12944082	A	G	60	TGCAGGAAGTTCGTTCTGGCCAGTGCATTGTAGATGGAACACCCCACAGCACTGCCCTTCACACAGAAGGAGATCT
1414	LN590674.1	12948246	A	G	6	TGCAGGACACACCTGTGGGTGACACTCGTACAGCAGCATTCGGTTGATGCACTCTGAGTCCATACCACAGGGGTTC
1415	LN590674.1	12977608	C	G	53	TGCAGGCATGACGGGAAAGAAGGAAAGAAGGAAAGACGGAAAGAAGGGAAGAAGAAGCCTTCTTAGTCCGGTTTGA
1415	LN590674.1	12977608	G	A	69	TGCAGGCATGACGGGAAAGAAGGAAAGAAGGAAAGACGGAAAGAAGGGAAGAAGAAGCCTTCTTAGTCCGGTTTGA
1424	LN590674.1	13146328	T	A	55	TGCAGGTCCTGCTGAAGCATCACATTGCATATGTATAACAGTGTCCTTGACTGCTTGATCTTCTGTTCGTCATCAT
1427	LN590674.1	13282669	A	G	44	TGCAGGGCCACTGCTGGCTGAGTTTAACTCCAGTCCTAATCACAAACACCTGAGCGACATAACCAGGGTCTTCAGA
1427	LN590674.1	13282669	G	C	66	TGCAGGGCCACTGCTGGCTGAGTTTAACTCCAGTCCTAATCACAAACACCTGAGCGACATAACCAGGGTCTTCAGA
1429	LN590674.1	13287386	T	A	69	TGCAGGCTAATGCTTTTTGGCGATTAAGTGTGTCAGGGTGATTCCTCGGTTATGATTTTATTTCTTGATTAGATGT
1435	LN590674.1	13387036	A	G	11	TGCAGGTTTGCGTGACAAAACTAGCCCATGCCAGTCAAAAACAGCCCAATGTAGAGCACAGACCATCCCAAATATT
1435	LN590674.1	13387036	A	C	24	TGCAGGTTTGCGTGACAAAACTAGCCCATGCCAGTCAAAAACAGCCCAATGTAGAGCACAGACCATCCCAAATATT
1436	LN590674.1	13387039	C	G	11	TGCAGGATCTGGCAACCTTGACTGTGTGTCATTTTAGATGATTTGTATTTCTAAAAAAAACATTACGACAGTGAGG
1437	LN590674.1	13522657	G	A	22	TGCAGGCCTCGTCGTTGTTTCCACCCATTGAATCAAAGTAAGTGATGCTCTTCTTACGAAAATCCACCACCTATCA
1439	LN590674.1	1451839	T	C	40	TGCAGGCATCTGGACTGACTACATTAGGTCACGCTCTCCGCGCCGGCTTCGACCTGCTCAATCTCAACAGACTAGT
1441	LN590674.1	1463920	A	T	22	TGCAGGGCATCACAGGCGAGGTACCCCTCCGACTCATCGACATGAACTTCAAAGAGTTCGCTGGTTTCCAGATTGC
1442	LN590674.1	1463923	T	C	47	TGCAGGAGCTGCTTAAAATCACGGCGGTGTGCCAGAGACAGGGCACTTGAGTGGTTCTTAACCTTGATGCCTGTCT
1443	LN590674.1	147660	G	A	28	TGCAGGTAGAAACACACTACCCACTCCTGAGGGGAACCAGAGTATGGCGGCAGGAATGACTACACTTATGGTAGCC
1443	LN590674.1	147660	G	C	62	TGCAGGTAGAAACACACTACCCACTCCTGAGGGGAACCAGAGTATGGCGGCAGGAATGACTACACTTATGGTAGCC
1445	LN590674.1	1478805	G	A	32	TGCAGGAGTTCATCTGCCTCACTGCTGCTCCTGAACATGCCGGGCTCTTTCAAAACACAGATACAAGAGTTTGAAA
1445	LN590674.1	1478805	C	T	40	TGCAGGAGTTCATCTGCCTCACTGCTGCTCCTGAACATGCCGGGCTCTTTCAAAACACAGATACAAGAGTTTGAAA
1453	LN590674.1	1697378	A	T	12	TGCAGGCTCTTCAGAGCAGCTTCTCAGTCCAGACTGTTGGAGAACATCACTAAGAGGGCTGGGCTGTTCTCCTCAT
1453	LN590674.1	1697378	G	T	56	TGCAGGCTCTTCAGAGCAGCTTCTCAGTCCAGACTGTTGGAGAACATCACTAAGAGGGCTGGGCTGTTCTCCTCAT
1456	LN590674.1	1813571	C	T	10	TGCAGGAAAGTGAATTTTTCTTCTACAGTCAATTTTTCTGAACACAAATAGCATTTTAAAAATGTATTTAAAGTAC
1457	LN590674.1	1859179	G	A	33	TGCAGGGACATAAATAACAGAGCCACTGAGAGTGCCTGGACTCAAGATAGAAAGTGTTTGCTCAAATTCTGACCTA
1457	LN590674.1	1859179	A	G	65	TGCAGGGACATAAATAACAGAGCCACTGAGAGTGCCTGGACTCAAGATAGAAAGTGTTTGCTCAAATTCTGACCTA
1460	LN590674.1	1866617	C	T	21	TGCAGGCAACCAGCGGCGCATCACAGCCTGGAAGCATCGAAACAACGACGTGTCAACAACTACAGTAGAATACGGG
1460	LN590674.1	1866617	G	A	74	TGCAGGCAACCAGCGGCGCATCACAGCCTGGAAGCATCGAAACAACGACGTGTCAACAACTACAGTAGAATACGGG
1464	LN590674.1	1966169	T	C	30	TGCAGGTGATTTGGAGCGAACCCAGTCTAATTTTGCATTTGCCTGGATCAGGGGTCTGATTTCATAGGGTTCAGGT
1464	LN590674.1	1966169	A	C	35	TGCAGGTGATTTGGAGCGAACCCAGTCTAATTTTGCATTTGCCTGGATCAGGGGTCTGATTTCATAGGGTTCAGGT
1465	LN590674.1	1969749	C	A	57	TGCAGGTGACGCTTTGCTCCAGATGATCACCATCCATCTTCCTTCTCCTGTCACTGCCCAAAGGTACCGCTGTGAA
1466	LN590674.1	1969752	G	A	38	TGCAGGCAACCAGCGGCGCATCACAGCCTGGAAGCATCGAAACAACCATGTCAACAACGACAACAGTAGAATTAGG
1469	LN590674.1	2067062	C	T	27	TGCAGGCTGAAGAAGAAGACGCGAACACGGTCAGGACAGTTCAGACATTGTGGTGAAAATCAGAGGTAAAAAAAAC
1469	LN590674.1	2067062	A	C	74	TGCAGGCTGAAGAAGAAGACGCGAACACGGTCAGGACAGTTCAGACATTGTGGTGAAAATCAGAGGTAAAAAAAAC
1473	LN590674.1	2097271	C	G	16	TGCAGGCTGGTTTTGGCTACGGACTGCCAATCTCTAGACTCTATGCACGCTACTTTCAGGGAGACTTGAGCCTCTA
1473	LN590674.1	2097271	C	G	73	TGCAGGCTGGTTTTGGCTACGGACTGCCAATCTCTAGACTCTATGCACGCTACTTTCAGGGAGACTTGAGCCTCTA
1474	LN590674.1	2097274	C	A	48	TGCAGGGACAACATAAAGAGGTTGCATGAATCTACGCATACAGACACACACTTGTGCTGTCTGATGGGTAGTTACC
1481	LN590674.1	2299816	G	T	28	TGCAGGTCTTGCCATGCTGTGCAGATTTGAAACTTTATGGAGTTAAATTTCCATTAGCTGAGGGTGAAATTTAAGT
1484	LN590674.1	2391069	A	C	47	TGCAGGACAGTGGTCTCTTTTGAACATTAAAACCTGTTAAAATAAAACTGGCCACAGTGGCGGCTGCACAGAAGGT
1484	LN590674.1	2391069	T	C	75	TGCAGGACAGTGGTCTCTTTTGAACATTAAAACCTGTTAAAATAAAACTGGCCACAGTGGCGGCTGCACAGAAGGT
1486	LN590674.1	2403567	C	T	13	TGCAGGAGTCAGACGCACACCTTTAATTAGCTGTTTGTTAGTTTACTTTTATTATCCAATTCTGTATTTGCTTTTA
1486	LN590674.1	2403567	C	A	19	TGCAGGAGTCAGACGCACACCTTTAATTAGCTGTTTGTTAGTTTACTTTTATTATCCAATTCTGTATTTGCTTTTA
1487	LN590674.1	2403570	T	C	41	TGCAGGTTCAGACCTATTGGATGTTGTGATTGTCTCAGGTGCGGCCCGGTTTAGCATCAGACGGTCAGCGAGCGGA
1495	LN590674.1	2686889	G	T	22	TGCAGGGGTGTTTTAGGAAGCCGTTGACTTACAGCTTTGGATTGGGCTCTTTTTGTATGTGAAAGGGCGTTGAGAT
1495	LN590674.1	2686889	C	A	31	TGCAGGGGTGTTTTAGGAAGCCGTTGACTTACAGCTTTGGATTGGGCTCTTTTTGTATGTGAAAGGGCGTTGAGAT
1496	LN590674.1	2686892	T	C	13	TGCAGGGAAAATATCTTGAGCAATTAGAGGTGGGAAAACAAGGACTGAACATTTTTAAGCTCCTTATATGAAGCAG
1498	LN590674.1	2812375	T	G	39	TGCAGGATATCAAACCAATCTGTGTTCCAGCTACTACATGAGGACTATTCAATAAGCTTGAGGCCTTCATCAAGCT
1498	LN590674.1	2812375	C	A	67	TGCAGGATATCAAACCAATCTGTGTTCCAGCTACTACATGAGGACTATTCAATAAGCTTGAGGCCTTCATCAAGCT
1500	LN590674.1	2955583	A	G	55	TGCAGGCCTGTTTATCCGCAGGGTTGACCCACTCCACCTTAGAGGTCTTTGTGGCGGCCAATGCGGCCTACCACGC
1527	LN590674.1	346919	A	G	13	TGCAGGCTAATCGAAGCTTTATGAAAAGAAGGTGGTGATATTAAGAAGAATTTGCTTATATAAATAGCCCAATAAA
1531	LN590674.1	3539284	T	C	58	TGCAGGACGAGGGAGGAGAAACACATTAATGAAAAAGATTTATTCATGTTTCTGAAAGTTGCCATTAACACTGTGC
1533	LN590674.1	3544827	G	A	9	TGCAGGACCGAAGTGGTGGATTTCATTAACAGCCTCACACTGCTACGTTTTTGATTCTTCACAGGCTCAAGGAAGT
1533	LN590674.1	3544827	G	A	28	TGCAGGACCGAAGTGGTGGATTTCATTAACAGCCTCACACTGCTACGTTTTTGATTCTTCACAGGCTCAAGGAAGT
1534	LN590674.1	3616819	G	A	28	TGCAGGCGTGGGCACTTGTCTGCCAAGAGTGTTCTTTAATTTAGTGAGTCTGAACTGTCAAGAGGCATTGTGGGTT
1534	LN590674.1	3616819	G	A	45	TGCAGGCGTGGGCACTTGTCTGCCAAGAGTGTTCTTTAATTTAGTGAGTCTGAACTGTCAAGAGGCATTGTGGGTT
1535	LN590674.1	3616822	G	A	43	TGCAGGACGAGGGAGGAGAAACGGTCCTCACAAGATCCGTCACGTACACGCTAATGAAAAAGATTTATTCATGTTT
1535	LN590674.1	3616822	T	C	44	TGCAGGACGAGGGAGGAGAAACGGTCCTCACAAGATCCGTCACGTACACGCTAATGAAAAAGATTTATTCATGTTT
1541	LN590674.1	3673418	T	C	25	TGCAGGCTATGGGATGGTGCAGCAATGAGATCGGCTCCATCCAAGTCATGAGTGGAGCGTAAGTACCATTGCTCAG
1541	LN590674.1	3673418	T	A	72	TGCAGGCTATGGGATGGTGCAGCAATGAGATCGGCTCCATCCAAGTCATGAGTGGAGCGTAAGTACCATTGCTCAG
1544	LN590674.1	3780165	A	G	14	TGCAGGACCACCTCGGCCTTGGCCAACAGGGCTTATGCACCGGCCAGCCAGGCTGGATCAGCCCTGAATATAATGT
1544	LN590674.1	3780165	A	T	18	TGCAGGACCACCTCGGCCTTGGCCAACAGGGCTTATGCACCGGCCAGCCAGGCTGGATCAGCCCTGAATATAATGT
1559	LN590674.1	3870074	T	C	28	TGCAGGCTGACTGAGGTGATGTAATTGCTGACATAAATATCAGATTACAGTGAGGTGCCAGGATATCTGCCAAAAT
1559	LN590674.1	3870074	G	A	73	TGCAGGCTGACTGAGGTGATGTAATTGCTGACATAAATATCAGATTACAGTGAGGTGCCAGGATATCTGCCAAAAT
1561	LN590674.1	3888888	G	C	60	TGCAGGGTCACCACCTGGCCGGTGCTTTCTCCTGTTACAAAGTGTTGCTCAGAGAGACTGGACAGCATGACCATAA
1562	LN590674.1	3890929	C	T	74	TGCAGGCTGGTCACTCACCACCCGTCACAAATAATCTATAAATGCAGTCAGAATAGGAAGAGCTTCATTAGTAGCG
1563	LN590674.1	3890932	A	G	20	TGCAGGAAGTATTCGACCTTGTGAGAGAGGGTCTACTGAATGGGTGGAGGATGCTCTTGAATTCTTCCTTGAATAC
1564	LN590674.1	3896907	G	A	8	TGCAGGGCGGCAGGAGGTGTACCATTCATAGCTAATGCTTCTTTGATTAACTGAGCAAATGCAAAGCCCTGCATGA
1566	LN590674.1	3942575	A	C	73	TGCAGGAGGAGGGAGGTCCGTTTCCCCAGCAAAGGGTGGAGAAGCAGAAGCTCAGGCCCGTCCTCTAAGGTACCGA
1568	LN590674.1	3943724	A	C	73	TGCAGGAGGAGGGAGGTCCGTTTCCCCAGCAAAGGGTGGAGAAGCAGAAGCTCAGGCCCGTCCTCTAAGGTACCGA
1572	LN590674.1	4125424	A	G	20	TGCAGGGCCTGGAGTCGAGCGTCAATCTCTGACAGGTCAGCACCCGTGTCAATAGATGTGTCTGAGTAGGAAAAAT
1575	LN590674.1	4151906	C	T	46	TGCAGGAGCACAACGAGGAGAACTGCCTTTACTGTGCAGGGCTCTACGTGCTTGGCTGCAATCTAAGCACTCCTAC
1579	LN590674.1	4238509	G	A	52	TGCAGGCGTCCGTTCAGCCAGTTCATAGCGCCTCTCCATCCGACGAGCCTATAAAATGACACAACAGATATAAAAT
1583	LN590674.1	4307157	A	G	16	TGCAGGACTACATGCGAGACCTTGACACGGGACACTAATCCTGGTGGATTCAGATGTCGATCAAGGCTCTTTGCAC
1583	LN590674.1	4307157	T	C	68	TGCAGGACTACATGCGAGACCTTGACACGGGACACTAATCCTGGTGGATTCAGATGTCGATCAAGGCTCTTTGCAC
1590	LN590674.1	4465765	G	C	36	TGCAGGTTTACAAAAAACATGTGTGTGCAAGAAACAGCTTTAGCTTTAAAGAGAATGCTTAGATTTTCATATTTTC
1590	LN590674.1	4465765	A	T	40	TGCAGGTTTACAAAAAACATGTGTGTGCAAGAAACAGCTTTAGCTTTAAAGAGAATGCTTAGATTTTCATATTTTC
1592	LN590674.1	4469340	T	C	10	TGCAGGGTGATTAAAGGGATCCGAAAATAAGGTGATTAAAAATAATAGTTGAACATTAGTTCACAAATAAAATCTG
1596	LN590674.1	4549513	T	C	56	TGCAGGGAAGTTCATGTAGGTGACAGCAGTACCCAGTTTGTTTGGCACTTCTATGGTGACAACCGTCACACTGTTT
1604	LN590674.1	5031152	G	T	11	TGCAGGCAAAAGACAACATCTCAGTGCCATAGAAACATCAGACAAATGAAAACATTGTTTGGGAGCAGCTGGTGCC
1604	LN590674.1	5031152	T	A	66	TGCAGGCAAAAGACAACATCTCAGTGCCATAGAAACATCAGACAAATGAAAACATTGTTTGGGAGCAGCTGGTGCC
1612	LN590674.1	5422382	G	A	43	TGCAGAAACTGTGCTTGAGTCAGTCAGACATGAACAGATTCAAACCTGCATGTCATTACAGAATTACACAGCNNNN
1613	LN590674.1	5422415	T	A	30	TGCAGGAATATTACACTGAAACTAGATGCCTGCGCCTCTGTCTCTGTCTGTTTCTCTGTCACTGTCTCTGAATTTG
1615	LN590674.1	5500001	G	T	15	TGCAGGTTTGTGCTGGTTAACGAGGCACTTGTTTTTCTACACGACTCTGAACTGCAATAAAACCATGATGTACTGA
1615	LN590674.1	5500001	G	A	21	TGCAGGTTTGTGCTGGTTAACGAGGCACTTGTTTTTCTACACGACTCTGAACTGCAATAAAACCATGATGTACTGA
1617	LN590674.1	5528708	T	C	70	TGCAGGGAAGAACAGGGCCGCCACATTAGAGCTCAGGCGTGACTCATGAGATGCTCTCAGGAACGAGCTGTGTCCT
1630	LN590674.1	5797863	A	G	35	TGCAGGTATACTTCAACATGGCAGTGAACCAAGAAACACTCTGAATCACCTTCAAAATATCCTTCAACATACATTT
1631	LN590674.1	5897150	G	C	34	TGCAGGTGGTGTGCTAGCAAAATGGGTAGCATTGCTAATGAGCTAGCGACAGATCTGCAACAGGGTCCCCCGTGAT
1631	LN590674.1	5897150	C	T	46	TGCAGGTGGTGTGCTAGCAAAATGGGTAGCATTGCTAATGAGCTAGCGACAGATCTGCAACAGGGTCCCCCGTGAT
1637	LN590674.1	6187480	A	T	15	TGCAGGAAAAGCATGAATCCTTAATGCCAAGTTTTACTGCCACTGATTCCATGTGGGCCTGAACAAGAGTGTAGAT
1638	LN590674.1	6187483	T	C	13	TGCAGGATTGGAACGGCCATACTTTCATCTCCATATAACACAGTGGTTTACAAACTTTTGGAGTTCAAAGCCCCTC
1638	LN590674.1	6187483	C	T	75	TGCAGGATTGGAACGGCCATACTTTCATCTCCATATAACACAGTGGTTTACAAACTTTTGGAGTTCAAAGCCCCTC
1639	LN590674.1	6200120	A	G	10	TGCAGGGAGAAAGGCTGCTCAGAAATAGCCTGAACTCAAAAAGACAAGATACAAATGCAACACATGGATCTGAGTG
1642	LN590674.1	6277151	T	A	63	TGCAGGACAACAAGAACGAGAAACAAAGACTCTTGTAGAGCTGGAAATCAATGGAACTCAAAAAGTGCGCCTCATA
1643	LN590674.1	636224	G	A	26	TGCAGGCTTGGGTCTTTTCATTTTCAGTGTTTATTTTCATACTGTGTCCATGTGTTTCCACACTTAACTGTCTTTG
1643	LN590674.1	636224	C	T	71	TGCAGGCTTGGGTCTTTTCATTTTCAGTGTTTATTTTCATACTGTGTCCATGTGTTTCCACACTTAACTGTCTTTG
1644	LN590674.1	636227	C	A	64	TGCAGGCTTATCAAAGCTTTATGAAAAGAAGATGGCGCTATTAAGATGAATTTGCTTATAGAGGCAAATAAANNNN
1647	LN590674.1	6493361	T	C	43	TGCAGGTTGGTGACGCTTTCACAGAATCACAATGAACTGTTTGTGAGTGTGTGGAAGAGCAATAAATACACAAGCA
1652	LN590674.1	6663741	T	G	18	TGCAGGATGTGATTCTACTGGCTCTTGGGATATCCCCTTAACACTCTCAAACTCTGGCTCAGATTTAAGCGCAGTG
1654	LN590674.1	6673873	T	G	8	TGCAGGAAGATGTCCGACCCATCAAAATTTAGCAGTCACTGGCTGCTGTATGAATTCATACGAGACGTGTTGTATT
1656	LN590674.1	6731118	A	G	47	TGCAGGCTAGCCAGCTTGGAGTGTACAGGGCCTTTGTGGATAATTACGAACTCGCCGTAGAGACCGCAGAGAAGTG
1657	LN590674.1	6731121	T	G	20	TGCAGGAAGAGAAAACAAAGTGAGTCATATCCACTCATGCATCTTTTTGTCTTTGTTGTCCATGTATGGTGGACTT
1657	LN590674.1	6731121	C	G	68	TGCAGGAAGAGAAAACAAAGTGAGTCATATCCACTCATGCATCTTTTTGTCTTTGTTGTCCATGTATGGTGGACTT
1659	LN590674.1	6737837	G	A	35	TGCAGGAGGGGGTAATCTGGGTGACTGGAAGGTGTGTGTTTCAGAAGATCCTGTAGAAAACAAACACAGACATTCA
1660	LN590674.1	6740757	G	C	45	TGCAGGGTGAAGAAGAAAGAGAGAGGAAGAGAGGCTTTGCATTTCGCCTACAGTGAGATTGTTCTGGAAATGCCAG
1661	LN590674.1	6740760	G	A	47	TGCAGGATACACGCACACACACACANNTCACACACGTCCAAAGACAAACAAGCTTGGTATCTTAAACTTCTTCTGC
1662	LN590674.1	6757875	C	T	56	TGCAGGCTTTAACAGCTTTTGGCAGCAGACCCACTTAAAGTTTTTTATGGTGATGGCCTGTCCAAATATCTGAAAG
1663	LN590674.1	6757878	A	C	11	TGCAGGCAAAAAGAGAAATTTGACCTTTAGTGTACATGAGTCCTCACGTATAAACAAAGGTAACACATCCACTGAA
1663	LN590674.1	6757878	G	C	37	TGCAGGCAAAAAGAGAAATTTGACCTTTAGTGTACATGAGTCCTCACGTATAAACAAAGGTAACACATCCACTGAA
1666	LN590674.1	6797059	G	A	28	TGCAGGATGATTGGCAGATCACTTCAGAGCTACTGAGTGGAGACGATGTTTAATTAGAGGGCTATTAGTATGCTGT
1671	LN590674.1	6888855	G	A	40	TGCAGGCTCTCTCTCAAAGAGATGATATCCACACTCTGCAGGTTCAGCTGGTCCTTCTGTAGAAACAAACACATAC
1671	LN590674.1	6888855	T	C	73	TGCAGGCTCTCTCTCAAAGAGATGATATCCACACTCTGCAGGTTCAGCTGGTCCTTCTGTAGAAACAAACACATAC
1680	LN590674.1	7247797	A	G	28	TGCAGGTGTGTAAGTGGGAGCAAAACAAAGAGGAGACAGATAACTTCAAGTGAGTACATTAGATTTTTCTCTTTTA
1682	LN590674.1	7250490	A	G	28	TGCAGGTGAAATGCCAAGCGTTTCTGCAATCTGATTGGTCCGTTTTGTAGAGCTCCTCTCATTCACTGGAGCTACG
1682	LN590674.1	7250490	A	G	41	TGCAGGTGAAATGCCAAGCGTTTCTGCAATCTGATTGGTCCGTTTTGTAGAGCTCCTCTCATTCACTGGAGCTACG
1684	LN590674.1	7291650	T	C	23	TGCAGGACTCGACTCAGGATTTCCACACACACCTCGATCTGCTCTCTGCACCAAAACACTACATTTAGTTTTGCAT
1686	LN590674.1	7352182	G	C	19	TGCAGGTGTTTTCCTGTAGGTGTGGAATGAATGCATTTAGTCGAGAAGAGCTGTTGACAAGATATTAGGGGAAATC
1687	LN590674.1	7352185	C	T	74	TGCAGGGTAATTCTGTAAGGTACTTCCTTNGCAGGAACAATGACATTTTGTGTTTATAACCACCTAATGGCCATTA
1693	LN590674.1	7470801	T	A	36	TGCAGGTGAAACGTCCAAGCGTCTCTGCAATCTGATTGGTCCATTTTGTAGAGCTCCTCCCATTCACTGGCACTAC
1696	LN590674.1	747726	A	C	25	TGCAGGCACCCCTGCCCTGAGATATCGCACTGGAAATGTCAAACTGAGAGATCATGGTCCTGCTTTGTTCCAGGTG
1696	LN590674.1	747726	T	G	66	TGCAGGCACCCCTGCCCTGAGATATCGCACTGGAAATGTCAAACTGAGAGATCATGGTCCTGCTTTGTTCCAGGTG
1698	LN590674.1	7483377	A	T	6	TGCAGGAACACCTGTGCATCTGTGCCTGCACCTTTAATCTCAGATGTCCAGATCCACAGAGACCAGGGGAATTCTG
1707	LN590674.1	7842184	A	T	9	TGCAGGGGCACATTATGCTGAAACTGAGATGTCAACACTGAATGAACACACACAAACACTTTTACATTATGAATGC
1714	LN590674.1	7914592	T	G	17	TGCAGGGCAGGCTGTGTTTGTGTGTGGGAGAGACCCAGTGGGTGAGCTGGTGGCGCTGTGCCCCCTCATTTGCCTT
1714	LN590674.1	7914592	C	T	46	TGCAGGGCAGGCTGTGTTTGTGTGTGGGAGAGACCCAGTGGGTGAGCTGGTGGCGCTGTGCCCCCTCATTTGCCTT
1716	LN590674.1	8053845	T	C	61	TGCAGGAATTAAACCTTCATTTGAGGGGTTGAATCTGGCCTAATTCCTTTACTTCCCACTTTTCACCTTCCATAAC
1723	LN590674.1	8179170	A	G	7	TGCAGGAGAGAACAATCTCAAAAGAAATCTTTAATACCTCAGTTGTGTCAATGAGAGCCAATGAAGAGGCTTTTTT
1723	LN590674.1	8179170	A	T	22	TGCAGGAGAGAACAATCTCAAAAGAAATCTTTAATACCTCAGTTGTGTCAATGAGAGCCAATGAAGAGGCTTTTTT
1724	LN590674.1	8179173	G	T	30	TGCAGGCTGTCTGTGAGAAACAGAAATATATATATATATTTTTAACAGTGCTGCTTTCCCCCATCTAATAATCCCA
1727	LN590674.1	8208144	T	C	49	TGCAGGGAAAAGACATATCGACCATGATAAAAACAGATCTGGAATGGAGTGCATCATTAAATCTAGACAGTCATCA
1727	LN590674.1	8208144	G	T	69	TGCAGGGAAAAGACATATCGACCATGATAAAAACAGATCTGGAATGGAGTGCATCATTAAATCTAGACAGTCATCA
1728	LN590674.1	8208147	A	G	14	TGCAGGCTCTCTCTGATGAAAATGACTTTGCTGCACCACATGAGAAAGCCATTTCTCAAAAACAAATGGATCTAGT
1728	LN590674.1	8208147	G	A	15	TGCAGGCTCTCTCTGATGAAAATGACTTTGCTGCACCACATGAGAAAGCCATTTCTCAAAAACAAATGGATCTAGT
1730	LN590674.1	821370	G	A	11	TGCAGGTTTTCGTCTCCCTCGTCTTCAGATTTGATCTCGGAGCTCACGGACGAGGTGCTCTGACCCTGCAGACCTC
1731	LN590674.1	8222184	T	G	19	TGCAGGTCATGATGTTCCTGCTTTTCCATCAATTTAAGCAGGGCGGAGAAGTGTGAGAGGAAAAGGGCACAAAAGA
1731	LN590674.1	8222184	A	G	27	TGCAGGTCATGATGTTCCTGCTTTTCCATCAATTTAAGCAGGGCGGAGAAGTGTGAGAGGAAAAGGGCACAAAAGA
1732	LN590674.1	8222187	A	G	7	TGCAGGCAAAGAGAGAGGTGAGCGAGCCAAAATGCAGGCTTTGTGCTTGGATTCTGAGAAGAGAGCCCTGACAGTA
1737	LN590674.1	8310309	C	T	28	TGCAGGCACTGGTCTGGACGATGTGTCTCTACTGAGCATGAGGGGACACAATGTGCTCTGACGTGTTTACATGATA
1737	LN590674.1	8310309	A	G	62	TGCAGGCACTGGTCTGGACGATGTGTCTCTACTGAGCATGAGGGGACACAATGTGCTCTGACGTGTTTACATGATA
1745	LN590674.1	852175	T	C	7	TGCAGGCTTTTCATTTGCTGACTGACAGCGACTGCGCTTCAGATCCTCTGTAGACGGCATTTGTGTGCATCATCAC
1745	LN590674.1	852175	C	T	34	TGCAGGCTTTTCATTTGCTGACTGACAGCGACTGCGCTTCAGATCCTCTGTAGACGGCATTTGTGTGCATCATCAC
1747	LN590674.1	8530668	A	G	35	TGCAGGTTTGAGTTGCTGACAGAGAACTGTGAGCCGAAGAAGCCCTTGACGATGGCCATGATGGTATCAGTGACGT
1747	LN590674.1	8530668	A	G	41	TGCAGGTTTGAGTTGCTGACAGAGAACTGTGAGCCGAAGAAGCCCTTGACGATGGCCATGATGGTATCAGTGACGT
1752	LN590674.1	8602835	A	C	57	TGCAGGTGATTCAGGTCCTCTGTCCCAATCGCACTAGGAGTGTCCAACTCACCTGCAAAAACAAACATGATTTGTA
1753	LN590674.1	8606839	A	C	12	TGCAGGATTTTTAAAATCACATGTAAGACTTTTTAAGACCTTTTTAACACCGGCACAAATAAAATTAATACCATAT
1753	LN590674.1	8606839	C	A	19	TGCAGGATTTTTAAAATCACATGTAAGACTTTTTAAGACCTTTTTAACACCGGCACAAATAAAATTAATACCATAT
1759	LN590674.1	8663094	A	G	18	TGCAGGGCTCCGGAGAGAACTTGACAGACTCAGGTACACGTTTGATTTTCGTCTATTCTTTGCAGTGAATGCAGTC
1762	LN590674.1	8729031	C	G	10	TGCAGGTGACCCTAGGCTACATGCTCATGCTCTGCGTCATGTCTTACAACGTGTGGATCTTCCTGGGGGTCATCAT
1762	LN590674.1	8729031	C	T	49	TGCAGGTGACCCTAGGCTACATGCTCATGCTCTGCGTCATGTCTTACAACGTGTGGATCTTCCTGGGGGTCATCAT
1765	LN590674.1	874078	G	C	35	TGCAGGACGTTGTTGTTGCTCTCTAACTCCACGATCTTCTCGCGCAGACGGTTCGTCTCGCCCTGCAGCTGAGTGT
1767	LN590674.1	8772534	G	A	18	TGCAGGAGTACACTGTAAGTGCTTACATCAAAAAGTGCATTGATGATGTGACAGTCACCAAGACCATCACCACACG
1772	LN590674.1	8942116	T	C	55	TGCAGGGCACTACAGTAATATGGATTAGTATGTTAATTAATACACACATATATTTCAATATGGAAATAATGGGAGA
1774	LN590674.1	8943060	T	C	55	TGCAGGGCACTACAGTAATATGGATTAGTATGTTAATTAATACACACATATATTTTAATATGGAAATAATGGGAGA
1775	LN590674.1	9007400	C	T	32	TGCAGGTCATTGTTACTCAGGTCCAGCACATTTAGATGGGAATTTGATGATTGTAGCGCTGACGACAAACTCTCAC
1782	LN590674.1	9140270	T	C	25	TGCAGGGTGCTCTTTCTGCATATGGTACAGCCACTCGTATCCTCCAGGAGAAGGTCCAAGCTGATGTTCCCCCTGA
1782	LN590674.1	9140270	A	G	28	TGCAGGGTGCTCTTTCTGCATATGGTACAGCCACTCGTATCCTCCAGGAGAAGGTCCAAGCTGATGTTCCCCCTGA
1785	LN590674.1	9144063	G	C	75	TGCAGGAAGAACTCATACCTGACAGAAGACAGTAAAGAGCATTTAAAGAGCATGATATTAATGCATCTCTAATATG
1786	LN590674.1	9144081	G	A	32	TGCAGGGGAGGCTTCCCTGTCCGTTTAACATCGGCGCACAGCTGGGAGCGCTTGCTATTCAGTGTACGTACAAATT
1786	LN590674.1	9144081	A	G	35	TGCAGGGGAGGCTTCCCTGTCCGTTTAACATCGGCGCACAGCTGGGAGCGCTTGCTATTCAGTGTACGTACAAATT
1793	LN590674.1	9480095	T	C	69	TGCAGGATGGGACAACAGGATGTTCTGGGGTTTCAGGTCTCTGTGGATGATCCCTTTGGCCTGAAGGACCCTCATG
1794	LN590674.1	9586039	C	G	17	TGCAGGAGGGTTATGAGCCATATTTAGGATCCAAACTATCATAGAGACTTGTAAAAAGTCTTAGAATGCATCCATA
1795	LN590674.1	9586042	G	C	47	TGCAGGATTTTTTCGGTTGTTTTATTGTCTGTCAGGTGAAGTCGTAGCTCTGATAAATTAACAGCACACTTCGACG
1795	LN590674.1	9586042	A	C	74	TGCAGGATTTTTTCGGTTGTTTTATTGTCTGTCAGGTGAAGTCGTAGCTCTGATAAATTAACAGCACACTTCGACG
1796	LN590674.1	9597173	C	A	53	TGCAGGCCGAAAGTCCCACTCCAACAACACCTGCATCAAGATAGGTGTGTGTGCCAGTGTTTTTGCATCTGTCCAA
1796	LN590674.1	9597173	T	C	72	TGCAGGCCGAAAGTCCCACTCCAACAACACCTGCATCAAGATAGGTGTGTGTGCCAGTGTTTTTGCATCTGTCCAA
1797	LN590674.1	9597176	T	C	15	TGCAGGAAGGGACAATAGGATGTTCTGGGGTTTCAGGTCTCTGTGGATGATCCCTTTGGCCTGAAGGACCCTCATG
1800	LN590674.1	9837598	G	A	45	TGCAGGACTACCTCAGCCTTGGCCAATAAAGCATATACAGCGGCCGGCCAGGCCGGCTGCATTCAATGGCGGTTCT
1804	LN590674.1	991038	G	T	35	TGCAGGTCTTCGGTAGACTTCAGCTTGGTCTCCTCGGCGCACACGAACAGGTACGCCACATACAGTCGACTCAAGT
1806	LN590674.1	9918730	T	A	35	TGCAGGCTGTCTTTTCCTCACAAAATCAAGAATCATAACAGCAATGGATGCCATGCCAGAGTATTCCCTCTTTCTT
1806	LN590674.1	9918730	C	A	69	TGCAGGCTGTCTTTTCCTCACAAAATCAAGAATCATAACAGCAATGGATGCCATGCCAGAGTATTCCCTCTTTCTT
1812	LN590674.1	9969731	A	G	20	TGCAGGATGGCCCTCAGGTCGCCCTGCTTAGGCTGAGGCCTCGGCTGAGAGCGTGGTCTATGCCCCCAGGCTGCTT
1814	LN590675.1	1002310	G	A	31	TGCAGGATCAGAGTAGTGCTGTCAGTATGACGGTACCGCAGGTTCAGCTCATAAACCCCGAGAATCAGATCGTCGA
1814	LN590675.1	1002310	A	G	34	TGCAGGATCAGAGTAGTGCTGTCAGTATGACGGTACCGCAGGTTCAGCTCATAAACCCCGAGAATCAGATCGTCGA
1820	LN590675.1	10077444	T	G	62	TGCAGGCCTCCTCTGAGTGGGATTTCCCAATACTAACACAAATAAGTCTAACACAATACAACTTTATATGGAACAG
1821	LN590675.1	10179597	G	A	74	TGCAGGTTAACGGTGGGCGGGATTCTCAAGTCAAAGCTGACATCCATTTCCGCAGGAACCACGTTGTAAGCCACGC
1825	LN590675.1	10195006	G	A	15	TGCAGGAAAGTGGATGTCGAGGGCCAGAGTTGAGAAGCTCTGCTTTAATCGCTGTCGTCTTGAAAGAACAGATTGA
1825	LN590675.1	10195006	T	C	42	TGCAGGAAAGTGGATGTCGAGGGCCAGAGTTGAGAAGCTCTGCTTTAATCGCTGTCGTCTTGAAAGAACAGATTGA
1827	LN590675.1	10195802	G	A	15	TGCAGGAAAGTGGATGTCGAGGGCCAGAGTTGAGAAGCTCTGCTTTAATCGCTGTCGTCTTGAAAGAACAGATTGA
1827	LN590675.1	10195802	C	T	42	TGCAGGAAAGTGGATGTCGAGGGCCAGAGTTGAGAAGCTCTGCTTTAATCGCTGTCGTCTTGAAAGAACAGATTGA
1831	LN590675.1	10236724	T	C	6	TGCAGGTGGAGACAAGGTTTGGCATGAATGTGACTACCTGCAACAAACGGATAAGGTAAGATCTCATGAAGTCATC
1831	LN590675.1	10236724	C	G	67	TGCAGGTGGAGACAAGGTTTGGCATGAATGTGACTACCTGCAACAAACGGATAAGGTAAGATCTCATGAAGTCATC
1835	LN590675.1	10416612	G	C	11	TGCAGGAACTGGCACATTCCCCAGCTCTCTCTTGGCCATCTGTTCCAAAAAACACTTTGAAATAAAAACGCAGCGC
1835	LN590675.1	10416612	C	A	12	TGCAGGAACTGGCACATTCCCCAGCTCTCTCTTGGCCATCTGTTCCAAAAAACACTTTGAAATAAAAACGCAGCGC
1846	LN590675.1	10717176	T	G	74	TGCAGGGCATACTTACAAAATACAAACTGCTTTGCAGCTCAAGCGATTCGCCAAAGCCGTACAGATTAACAAAATA
1848	LN590675.1	10779621	C	T	16	TGCAGGACCAGGCGGCCCAGAACTTTGTGGCCTGGCTAAAATCTGGACAGCCCAAGCAAGAGTAGGCCTCCGCGCT
1851	LN590675.1	10911035	T	C	25	TGCAGGAGGGATGCTGAGGGACTTTCGGGAGCATGACATGAGGTTGCTGTTTCTTGCATCAGATGAGATGCGGATT
1852	LN590675.1	10911038	G	C	46	TGCAGGAAGCTCCCTCCAGTCTGGAAGGAACAAACATTGATTTTAAGGCAAGACAGATAAAAAGGGTAAAAATTTG
1852	LN590675.1	10911038	G	A	54	TGCAGGAAGCTCCCTCCAGTCTGGAAGGAACAAACATTGATTTTAAGGCAAGACAGATAAAAAGGGTAAAAATTTG
1853	LN590675.1	10937252	A	G	47	TGCAGGTGATAGCGGGTGAGCAGTAGCCGCAAAACACACAGCACCACAATCGTCCAAAGACGCACCGAGTTAAAAG
1853	LN590675.1	10937252	G	A	74	TGCAGGTGATAGCGGGTGAGCAGTAGCCGCAAAACACACAGCACCACAATCGTCCAAAGACGCACCGAGTTAAAAG
1855	LN590675.1	11009902	T	C	40	TGCAGGGGCACCTTTGACTCAACCCTCTTGGCAGCCAAGACGTGCTAGTTGTGAGAGATCCAGAGGAACATCTGTA
1856	LN590675.1	11009905	G	A	69	TGCAGGCTCCAGTCCTGCATATCAAGGGTTAAACCCTGCCATTTTAACACCACAGACAGATCAGGCCACAAGGGTG
1858	LN590675.1	11156873	A	G	70	TGCAGGACGTCATCTATGACCGGGACTCACTGCAGCGTCAGCTCAGCTCCGCACTGCCTCAGGTACGACAGCTACT
1860	LN590675.1	11171503	T	C	12	TGCAGGACATGATAGAACATGGAATAATAAAGACCCACACAGGGAAGGAATGGCCTTTAGGAGTCTACCTGCAGCA
1865	LN590675.1	11296940	T	G	68	TGCAGGGAAAAACCATCAGAGACTGCAAAATCAATCCAACCACACTGAAAAACTTCAACATCGCAGTCTGTGCGGT
1865	LN590675.1	11296940	C	G	73	TGCAGGGAAAAACCATCAGAGACTGCAAAATCAATCCAACCACACTGAAAAACTTCAACATCGCAGTCTGTGCGGT
1866	LN590675.1	11296943	G	C	47	TGCAGGCTGTGTGGAGGCAGCCAAACCAATAAATCTCATTGCATTTTCCTTTCTGTATCCCATCGGAGTGATGTCA
1866	LN590675.1	11296943	A	C	74	TGCAGGCTGTGTGGAGGCAGCCAAACCAATAAATCTCATTGCATTTTCCTTTCTGTATCCCATCGGAGTGATGTCA
1873	LN590675.1	1149424	T	C	52	TGCAGGTAGCAGAGAGGACATACTGGAAGAACGCGTTGGCTGTGTGGCGCCGTAGTTGCATAGTGCTGTAGACGTC
1873	LN590675.1	1149424	C	G	67	TGCAGGTAGCAGAGAGGACATACTGGAAGAACGCGTTGGCTGTGTGGCGCCGTAGTTGCATAGTGCTGTAGACGTC
1876	LN590675.1	1163697	A	T	47	TGCAGGTAAAAACAAACTTTTGTATTCTTGATGGTCCTACTTTGTGCTAGGTTGGTTTTTAATTCTTTTAAACTAT
1879	LN590675.1	11665663	G	A	58	TGCAGGGCTCTGGGAAATGTCCAACAATGTAATGCAGTTATAACTCAGACACTACAGGGAAAAAATTAAAGGTTTA
1879	LN590675.1	11665663	T	G	66	TGCAGGGCTCTGGGAAATGTCCAACAATGTAATGCAGTTATAACTCAGACACTACAGGGAAAAAATTAAAGGTTTA
1894	LN590675.1	12243632	C	G	8	TGCAGGTCCTTTCCAGATGGGATCAAAACCGGCCAAAATAAAAGAATGGCTGATGAGATGAACCACATACCTCCCA
1895	LN590675.1	12243635	C	T	16	TGCAGGTGTTACTGGTCTGATTTTATGCTGTAGTTCAAGGGTGCTCAGTCCATTTGAATGGGCGCTATCCAAACAT
1895	LN590675.1	12243635	A	T	74	TGCAGGTGTTACTGGTCTGATTTTATGCTGTAGTTCAAGGGTGCTCAGTCCATTTGAATGGGCGCTATCCAAACAT
1898	LN590675.1	12380283	C	A	46	TGCAGGTCTCTTCCTCTCTGCAGTACAAACACAACAATGACACACTCTTTGTATTTACTGTCATGGTGAAATTAAT
1899	LN590675.1	12384095	A	G	37	TGCAGGATCAGAGCGATCAGGGGAAAGGCATAGAGAAGGAGATTGGGCCATTCATGGGCCAACACATCCCTGTCCT
1902	LN590675.1	1240498	T	C	22	TGCAGGGAAAATACAGAAAAAGTGCATATTAAAGTGATCCATGGTTAAGGGTTTTCCCTGGTTATTTATTAACTCA
1902	LN590675.1	1240498	G	A	33	TGCAGGGAAAATACAGAAAAAGTGCATATTAAAGTGATCCATGGTTAAGGGTTTTCCCTGGTTATTTATTAACTCA
1904	LN590675.1	12416383	G	A	25	TGCAGGAAGTGGGAGGACATCCAGCAAGTAAGGGCGGTGATATATGGCTGGAGCACTTCAAACAGTGAGAGCAGTG
1905	LN590675.1	12420116	G	T	43	TGCAGGAAACCTTATTTTAGCCGGCACCAGGTGCACAATGTTTGAGGGATGTTACATGATACGGAGCAAATGTAGA
1905	LN590675.1	12420116	C	T	61	TGCAGGAAACCTTATTTTAGCCGGCACCAGGTGCACAATGTTTGAGGGATGTTACATGATACGGAGCAAATGTAGA
1910	LN590675.1	12539798	C	T	75	TGCAGGGGTGATGAAAGCCGTCTTCCACTCGTCTCCCTTCCGTATTCTGATCAGATTGTATGCACTTCTTAGATCC
1911	LN590675.1	12614477	C	T	20	TGCAGGCTTTCCACATGAACCGGGTCTGTCAGCCCACACGCATCTAAACACAAAGAACACCAGATATTCAGGTATG
1911	LN590675.1	12614477	C	T	38	TGCAGGCTTTCCACATGAACCGGGTCTGTCAGCCCACACGCATCTAAACACAAAGAACACCAGATATTCAGGTATG
1913	LN590675.1	12617808	A	C	31	TGCAGGTATAGTTAAGGTTTCGTCGGACACTCCGTTTGAAGAAGCTCTTGCAGCCCTCACAAGTAAACACGCCGTA
1913	LN590675.1	12617808	G	A	70	TGCAGGTATAGTTAAGGTTTCGTCGGACACTCCGTTTGAAGAAGCTCTTGCAGCCCTCACAAGTAAACACGCCGTA
1916	LN590675.1	12688687	C	T	15	TGCAGGAGTTTGGGGCGACGTATAAGCTATTGTAATCATCAGCTGTCATTATCTCGCCCATTGATGGATTGGTGGG
1918	LN590675.1	12700014	T	A	26	TGCAGGTGAATGGACTAGACAAAGACAAACCAGTCTATTCCTGTGTCCTAATGATGGGAGAGAAATCTAGTCACCC
1939	LN590675.1	13460432	G	A	74	TGCAGGAAATACAACATGCACACAAACGTCTTTCATACAACATGACGATTTTAACTTCAGATGTCTATCTCGGTGT
1944	LN590675.1	13579523	G	A	28	TGCAGGTCCACCTCGGCTATCGCCAACTGGGCTAACACAGCAGCCGCTCAGAGGGTCCACCGGCAAAGGTCAATAT
1944	LN590675.1	13579523	G	A	45	TGCAGGTCCACCTCGGCTATCGCCAACTGGGCTAACACAGCAGCCGCTCAGAGGGTCCACCGGCAAAGGTCAATAT
1948	LN590675.1	13709296	A	C	8	TGCAGGAAAAGCTACACTGATTTAAAAATAGCATCGCTACTGTAAAGCTACTGAAAATGTAGTTAAGCTAGTAGCN
1949	LN590675.1	13709299	T	C	39	TGCAGGTAACTACTTTTTCCAGCAAGTAGCGGTGTAGTGCGACCAAACGCTACATTCTGTTTTGCATTCTGACAAG
1950	LN590675.1	1371270	C	T	67	TGCAGGCTGATGTCATTGTAAACACTATATCGGAAGACTTGGACCTCAGAAAAGGTGCCGTCTCTAACGCACTCCT
1955	LN590675.1	13934282	C	T	64	TGCAGGAATACAGACTGCTCAGTCCACCGAGGCTGGTGAAGAAACACAGGTATGTATGAGCACACGCAGATATAAC
1956	LN590675.1	13934285	C	T	30	TGCAGGGGTTAAAACTCCACCGGGACGACGCGTGTTTGTTGTAGTTGGTGTGGCGAGGAGGCCAGTAGCCTCATGC
1956	LN590675.1	13934285	G	A	31	TGCAGGGGTTAAAACTCCACCGGGACGACGCGTGTTTGTTGTAGTTGGTGTGGCGAGGAGGCCAGTAGCCTCATGC
1960	LN590675.1	14159510	C	T	48	TGCAGGTGTTTCAAATATGGGCTGTATTTCCTTGAAAGGGAACCATCACAACTGTCTGTGTTGCATGACTGATACT
1965	LN590675.1	14293979	G	C	19	TGCAGGAACTTCTCACAAAGACCAAGTACACGGTCAACCCTGTAATTTGGAAGAAGAAAGATGATCAGTTTTGAGA
1965	LN590675.1	14293979	T	C	71	TGCAGGAACTTCTCACAAAGACCAAGTACACGGTCAACCCTGTAATTTGGAAGAAGAAAGATGATCAGTTTTGAGA
1967	LN590675.1	14463936	C	T	57	TGCAGGGACTGCATATTACTGCCATGTTTGTCCGGTACACAGGGCTAATTTTGTTTGCCTGTACTAGAGCTCACGT
1968	LN590675.1	14463939	T	C	48	TGCAGGGTCACCAGCGGCTGATGTATAGAGTCACGCGACTCTTCCGTGTGTGTTACTGACAAAAATGTGGACGCTA
1968	LN590675.1	14463939	A	G	61	TGCAGGGTCACCAGCGGCTGATGTATAGAGTCACGCGACTCTTCCGTGTGTGTTACTGACAAAAATGTGGACGCTA
1969	LN590675.1	14513199	G	A	67	TGCAGGCGATATGGATGTCACAGAAGGCCGTGTCTGCAGTGAGGAAGTATGAGAACATGATGAATAAGGGAATATA
1970	LN590675.1	14513202	A	G	10	TGCAGGACAGACAGCTCACTAGCATTTGAAACACACTCAGAGTCACTCATACAGTACATCGTGTTCAGATACACAA
1977	LN590675.1	14559388	C	G	33	TGCAGGAGCTTTACCTGACCAACAACCACCTGACCGACAGGTGTGTGCCGCAGCTGACCGGACACACACACCTGAG
1977	LN590675.1	14559388	C	G	34	TGCAGGAGCTTTACCTGACCAACAACCACCTGACCGACAGGTGTGTGCCGCAGCTGACCGGACACACACACCTGAG
1978	LN590675.1	14650107	T	G	15	TGCAGGCATATTGATGGTCACAGAGGGCCCTGATGTGTCTGCAACGAGGAGGTATATGATAAGGGACAATATACAC
1978	LN590675.1	14650107	C	T	33	TGCAGGCATATTGATGGTCACAGAGGGCCCTGATGTGTCTGCAACGAGGAGGTATATGATAAGGGACAATATACAC
1979	LN590675.1	14650110	C	T	36	TGCAGGACGGATTGAATTAGAATTAGAATACTGCCTTAGAAGACCGCTGCCAATGTACTGTAGGTAGCAGACAGCA
1979	LN590675.1	14650110	C	G	73	TGCAGGACGGATTGAATTAGAATTAGAATACTGCCTTAGAAGACCGCTGCCAATGTACTGTAGGTAGCAGACAGCA
1983	LN590675.1	1493944	A	G	31	TGCAGGGTTTGGCCATGTTTGTGGTCCACTGGAAAAAAAAAAACAGTTCGTAAAACAGAGCAGAAGGCAATGAAAA
1983	LN590675.1	1493944	G	A	49	TGCAGGGTTTGGCCATGTTTGTGGTCCACTGGAAAAAAAAAAACAGTTCGTAAAACAGAGCAGAAGGCAATGAAAA
1988	LN590675.1	15210555	T	C	43	TGCAGGTAAATGTTAAACACTTTCTATGAGATCTATGATCTATCAGTTTTAGATGATTCTTATGTTATTTTTCACT
1990	LN590675.1	15218379	T	A	23	TGCAGGTGGGGTCTTACCTCATGAGATTTCTGAGGACTATGAAGTGCCTCCATTTGGTGCATGGCAGAGTGAAAAA
1993	LN590675.1	1524069	C	G	69	TGCAGGCGGTGTGTTTTTCATTCAGGAGAGTTTCGTTCTCCAGCATGCGGCTGCTGTATTGGAGTGGATCTTTGCC
2001	LN590675.1	1543024	T	G	35	TGCAGGTTTGATGTTGTAAACAACATTATTGAAATTTAGTTTTGATAATGTGGCTTTTCACCTCTAGCTTCACAAG
2001	LN590675.1	1543024	C	G	72	TGCAGGTTTGATGTTGTAAACAACATTATTGAAATTTAGTTTTGATAATGTGGCTTTTCACCTCTAGCTTCACAAG
2004	LN590675.1	15507583	A	G	19	TGCAGGAACAGATGCTGGCAGCTCCAGAACTTGTCCGGCTGTTGGGTGGACACGGGGAGCAGAACCCTTCACCCTG
2004	LN590675.1	15507583	G	T	31	TGCAGGAACAGATGCTGGCAGCTCCAGAACTTGTCCGGCTGTTGGGTGGACACGGGGAGCAGAACCCTTCACCCTG
2005	LN590675.1	15507586	G	A	20	TGCAGGACCGGCTACTATCGGGCGGACAATGACTCTCCTGACTCAGGATGCACCAGTGAGTAATGTCCTCGAATAA
2011	LN590675.1	15760042	G	A	68	TGCAGGGGACATTTCAGGATGAGAGCTACTGAGGGGCTGGTAATAAATGATGACCCTACTTTTGTTTCGCACAATC
2016	LN590675.1	1591515	A	G	22	TGCAGGTATAAATAGCTCGGTCATTATCATATCAAAAACATTGTTCTCTGGTTTATTTAAGAAGACGTGTTCTTTT
2024	LN590675.1	1701803	T	C	25	TGCAGGTCAGTGATACTGTCATGATCGTGGACCAGCAACCCATGGTCTTTGGCCCATGGGGAGAATTGATCTGGGC
2024	LN590675.1	1701803	T	C	65	TGCAGGTCAGTGATACTGTCATGATCGTGGACCAGCAACCCATGGTCTTTGGCCCATGGGGAGAATTGATCTGGGC
2025	LN590675.1	1719362	A	G	25	TGCAGGAAATGTGGCCCAAACCCACATTTGCTATATCTTCTGTGATTCTTTTATAGTGTGAGCAGCACAAAACATG
2025	LN590675.1	1719362	C	T	47	TGCAGGAAATGTGGCCCAAACCCACATTTGCTATATCTTCTGTGATTCTTTTATAGTGTGAGCAGCACAAAACATG
2029	LN590675.1	1798886	G	T	32	TGCAGGTCCTTCACGAACCCATTTGAGAAGTCGTCAAGCCACCTTTATTTGTATAGCGCTTTATACAATAATGCTC
2029	LN590675.1	1798886	T	C	56	TGCAGGTCCTTCACGAACCCATTTGAGAAGTCGTCAAGCCACCTTTATTTGTATAGCGCTTTATACAATAATGCTC
2030	LN590675.1	1856359	T	C	7	TGCAGGACCACTGTCTTGCAGAATTTACCTCTATCCCCAATTAAACACACCTTTTCTAGTAATCCTGAAGATTTTG
2031	LN590675.1	1856362	A	C	28	TGCAGGACCGGAGTTGCTCATCCCTGGTCAACAAGTATGATTCAATCCACATGGATCACTTGGATCCAACATTTGG
2032	LN590675.1	1866560	T	C	12	TGCAGGTTAACCTCCTCCCCCCAAATTAGTCCCATATGTGCTAATCTATGGAAAACACTTCTTAGAAATGTATTAC
2032	LN590675.1	1866560	A	C	16	TGCAGGTTAACCTCCTCCCCCCAAATTAGTCCCATATGTGCTAATCTATGGAAAACACTTCTTAGAAATGTATTAC
2033	LN590675.1	1866563	G	A	44	TGCAGGCCAGCTGTTTACTATATTTTCCCTCTTTTTGGAAACATGTCAGGGCAAAAATATTTGGAAATTTACAAGT
2034	LN590675.1	214027	A	C	60	TGCAGGACCAGGTACTGGCGTCCCGTTTCACTGGCATGGTCCCGGATACTCTGAAGTTATCTACGGCAGGAAGGTC
2036	LN590675.1	2172794	G	A	7	TGCAGGCAAGCACACAGGGATTTTGTGAAAACCAAGGCTTTGCAACTGGATGGAAATGAGATTTTTACAAATGTAA
2038	LN590675.1	222622	T	C	61	TGCAGGGCTGTTCCCAACAGTAATGACGCAGGTGTGAGCGATTCGTGTCCGATGGTAAAGCTGGCAGCTCTCATCT
2043	LN590675.1	226187	A	G	33	TGCAGGCGGTGCACCGATCGACGAGAAGACGGGATCAAAACTGCTGCCGAGTTTCCGGCGCAGCAATCGAGGGGCT
2044	LN590675.1	243296	A	T	24	TGCAGGAGGAGCTGGACTGTTGTGAACGTTTACTAGCGGCTTGTTTCCAAGGGCAACCCCAGGACGGCAATGAAAT
2044	LN590675.1	243296	A	G	65	TGCAGGAGGAGCTGGACTGTTGTGAACGTTTACTAGCGGCTTGTTTCCAAGGGCAACCCCAGGACGGCAATGAAAT
2047	LN590675.1	2524455	T	A	8	TGCAGGTTTATAGGATCTCTCCAGCTCTCATCAACAGCCACAGAGTTCTTCTCATTCAACCATGAAGAAACCTTTA
2058	LN590675.1	2656603	C	G	68	TGCAGGGCCTCGCTCGCACACACTCCTCCTCCTCGTTGCCAGGTAACAAACACACACACACACACACAGAACACAT
2058	LN590675.1	2656603	T	C	75	TGCAGGGCCTCGCTCGCACACACTCCTCCTCCTCGTTGCCAGGTAACAAACACACACACACACACACAGAACACAT
2059	LN590675.1	2749647	C	G	18	TGCAGGCATGACTCACTCCTGCCGTCTGGTAACAAGCATCACAACACCGCTGCAACATCTCTATCCACTGACCTTT
2059	LN590675.1	2749647	G	A	54	TGCAGGCATGACTCACTCCTGCCGTCTGGTAACAAGCATCACAACACCGCTGCAACATCTCTATCCACTGACCTTT
2061	LN590675.1	2752814	G	C	22	TGCAGGAGCCCATTGAGCTCGGGACACACACGCTGTCTGTGTGATTTAATACCCAGCTCTCTGTCTGTCTCGCTCT
2063	LN590675.1	2973636	C	T	52	TGCAGGTGGATCAGTCCTTCAGTGTCTTTGACATTCAGAGCATCAGCAGCGTCAAACAGAAACAGGTGAACATCAG
2068	LN590675.1	3170921	T	G	19	TGCAGGAAAAAAAAAGAAAGATGTTGTATAATATGTACAAAACAAGTGGCAACAGCAATGGATAATAATTCTTAAA
2069	LN590675.1	3170924	C	A	62	TGCAGGGCACAATATGCAATGATGCTTTGATGACCTGTTGCTGTGGAATATTTGAAACATGTCGAATGGCCAGAGA
2070	LN590675.1	3175289	G	T	57	TGCAGGCCAACATCTTTTCATCGTCACTTAGAAACTAAAAAGCTACCATAAATGCACTGCAGCTGAGGTTATTCCA
2083	LN590675.1	3782193	C	T	13	TGCAGGCAGAGGTCTGCTTCTTCTCCAAACTTTCATTTTAGTCATGGCTTTGTCCTTCAGGGTCAAAATGTCTTTC
2083	LN590675.1	3782193	T	C	30	TGCAGGCAGAGGTCTGCTTCTTCTCCAAACTTTCATTTTAGTCATGGCTTTGTCCTTCAGGGTCAAAATGTCTTTC
2084	LN590675.1	3782196	T	A	59	TGCAGGCTTCACCCAAGCAGCCTTTTTCTCAAGCAAACGAGAGAGAAACTTCTGTGAATTAGATACTCGAGTGATC
2084	LN590675.1	3782196	T	C	74	TGCAGGCTTCACCCAAGCAGCCTTTTTCTCAAGCAAACGAGAGAGAAACTTCTGTGAATTAGATACTCGAGTGATC
2088	LN590675.1	3977082	C	T	37	TGCAGGAGGGGTTTAATGTGGCCACGTCCAGCTGTGCCGCACTTCTGTTATGTCTTTCTGTTTTAATCAGATGTGT
2088	LN590675.1	3977082	G	C	72	TGCAGGAGGGGTTTAATGTGGCCACGTCCAGCTGTGCCGCACTTCTGTTATGTCTTTCTGTTTTAATCAGATGTGT
2089	LN590675.1	3981137	C	T	17	TGCAGGATCCTGCTGTGCGAAAACTACCGCTCCCATGAGGCAATCATCAAGTAGGTGTGAACTTTTTCACACCACT
2090	LN590675.1	3981140	A	T	8	TGCAGGGGTACTCGGATGGGTAATGCTCGTACAGCCGGTCCAGCAGAGACACGTGCAGATTCCTCTCCCGCGCAAA
2090	LN590675.1	3981140	C	T	70	TGCAGGGGTACTCGGATGGGTAATGCTCGTACAGCCGGTCCAGCAGAGACACGTGCAGATTCCTCTCCCGCGCAAA
2091	LN590675.1	3986379	G	T	19	TGCAGGTTTCATTTGAAAAGCCAGATTGCTTTGTGCATAATTGATGGCGTTTGGTTCAGCCTGTTGCGTTGAAATC
2093	LN590675.1	4006376	C	T	25	TGCAGGCCGGTGTGGCCCCCTTCCCTCTGGCGCAGCAGTTGGCTCATCTCGGCCAGCCGGGTCTGCGACTCCCCCA
2095	LN590675.1	4015404	A	C	28	TGCAGGACACTTGACCAGTTGCTACTGCATGAATGTAGCAAGTTGTAATCCTGATAGTGTCTTAAAATCACCCTTG
2095	LN590675.1	4015404	T	C	38	TGCAGGACACTTGACCAGTTGCTACTGCATGAATGTAGCAAGTTGTAATCCTGATAGTGTCTTAAAATCACCCTTG
2108	LN590675.1	4179350	C	T	40	TGCAGGATCTGGTGGAGAATGCGGGCAGGGCGGAGGAGAACGGAGGAGCATCACCGCTTTCCATTTCCGAATCGTC
2108	LN590675.1	4179350	C	T	67	TGCAGGATCTGGTGGAGAATGCGGGCAGGGCGGAGGAGAACGGAGGAGCATCACCGCTTTCCATTTCCGAATCGTC
2114	LN590675.1	4360889	C	T	11	TGCAGGGTCATTTGTATCTGTTTATGTTGAGTAGTTTTATATTTGATGTGGATCGATATTTATGAAGCACGTGTCA
2119	LN590675.1	4478344	A	G	44	TGCAGGGTGAAAAAAAAATGTACTTGTGTCTGGCTGTTCTGGTGGTTGGTGCTCTGTAGTGCCAACCAGAATGCAA
2119	LN590675.1	4478344	T	G	71	TGCAGGGTGAAAAAAAAATGTACTTGTGTCTGGCTGTTCTGGTGGTTGGTGCTCTGTAGTGCCAACCAGAATGCAA
2120	LN590675.1	4485357	A	T	34	TGCAGGTGCTCTCAGTGAGCTTGAGTTTGGACCTAAAAACTGCAAAGTCATCCTTAAGCCAAGACACGTTTATGTG
2124	LN590675.1	4504921	C	T	27	TGCAGGACCAGGGACCAGGGTTTGCGGCCCCCCCCATTCTGTTTTTCTGTCTTTCCTTCATACTATTTATTTTCAA
2126	LN590675.1	4520957	C	G	34	TGCAGGAGAAACTGGCTGATGACATGCTGAATCTGGCTCGCAACCTGAAGAACAACACGCTCGCGGCCCAGAACAT
2126	LN590675.1	4520957	T	C	61	TGCAGGAGAAACTGGCTGATGACATGCTGAATCTGGCTCGCAACCTGAAGAACAACACGCTCGCGGCCCAGAACAT
2127	LN590675.1	4520960	G	A	29	TGCAGGTTGTGATGATGCTGCAGAATAGCGTCCAGCTCTGTCGCCGACTGCCGCTCGTCTACAGGAATACTCCTGA
2127	LN590675.1	4520960	C	G	50	TGCAGGTTGTGATGATGCTGCAGAATAGCGTCCAGCTCTGTCGCCGACTGCCGCTCGTCTACAGGAATACTCCTGA
2138	LN590675.1	4993450	T	C	25	TGCAGGTCAGCATGGCCCAGTGGAATCAGTTACAGCAGTTGGAGACGCGCTATTTGGAGCAGCTGTATCATCTGTA
2144	LN590675.1	5075265	T	A	54	TGCAGGTGATTGTTTTTTATTTTAATTATTTTATTTGTGGTGAAGTGGGAATTTTATTTTTTGTTGTTGTAGACAG
2151	LN590675.1	528720	G	A	35	TGCAGGTGGAGGATCATTTATAGCCTTTTCTCACAGCATCTGGAATAACTAAATTATCATTTTGATGGTGGCTTGT
2151	LN590675.1	528720	T	A	72	TGCAGGTGGAGGATCATTTATAGCCTTTTCTCACAGCATCTGGAATAACTAAATTATCATTTTGATGGTGGCTTGT
2157	LN590675.1	538363	T	C	35	TGCAGGCACTTAATGATGACTGCAAGGTACTTATGCGAACTAGTTTGATTCTAACCTCAGAATGCCAAGGTGCTTG
2157	LN590675.1	538363	C	T	62	TGCAGGCACTTAATGATGACTGCAAGGTACTTATGCGAACTAGTTTGATTCTAACCTCAGAATGCCAAGGTGCTTG
2159	LN590675.1	548447	C	G	68	TGCAGGTCGTACTGCTGCATGCGGTAGACGCTGAACTCGTGCGCCGCTTCCGCGCGCAGCGGACACACCAGCACCA
2159	LN590675.1	548447	A	G	70	TGCAGGTCGTACTGCTGCATGCGGTAGACGCTGAACTCGTGCGCCGCTTCCGCGCGCAGCGGACACACCAGCACCA
2163	LN590675.1	5497696	G	A	12	TGCAGGACAACCGCGAAATCACACCTAATCCTGTTTCAGGGGTTACAGTGTGGTTGCTTTATCAATTTATTTCCAT
2164	LN590675.1	5497699	C	T	63	TGCAGGTGACTGCATGAGACTGTCTGGGCAATGAATCTAAAACGATTATAACCACTTACGTTACGTTGATTTTTTT
2164	LN590675.1	5497699	T	A	69	TGCAGGTGACTGCATGAGACTGTCTGGGCAATGAATCTAAAACGATTATAACCACTTACGTTACGTTGATTTTTTT
2165	LN590675.1	5532551	A	G	24	TGCAGGCTTACTGTCCTGCAGTTTAGACCCAACCGTGATAAACCTCGGTATAAGTGATACGTTTTATAAAAAAAAA
2167	LN590675.1	5686447	G	A	16	TGCAGGTGTGACCCAAAACAGCAGGAAACGAGGGTAAGGACCACATATGTTTCCTTATATGGCCATGTTTTGTCCT
2167	LN590675.1	5686447	A	C	46	TGCAGGTGTGACCCAAAACAGCAGGAAACGAGGGTAAGGACCACATATGTTTCCTTATATGGCCATGTTTTGTCCT
2168	LN590675.1	5686450	C	T	62	TGCAGGGCTGCTGAGGTTCCTGACCAGTGCAGTTGGGATGATGGGCACTGCCCGGACAGGGACGACATCTAGCGTG
2171	LN590675.1	5705976	G	A	37	TGCAGGTACCAAAACACTGTTGTTCTTTTGAGTAAACGCATTACGTTTTGCGCTTCTAAATCCTTGCACTTGCAAA
2174	LN590675.1	5736402	T	C	56	TGCAGGGGTAGTTTTGTCTTTGCTGTGTTGCATGGCTCAACTCTAATGAAGTTAAATTGATGGGATGAAAAGATCT
2175	LN590675.1	5785653	A	T	37	TGCAGGACTGTCCTGCCTGACTGAATGTCCAGTATATATCATAGCACATCATACGCTACTATGTTAAAACCAACAC
2177	LN590675.1	5861224	T	A	10	TGCAGGTGTATCCCAAAACAGCAGGAAACGTGGGTAAGGAAGCACTTCTGTTCCCTTATATGGCCATGTTTTGTTC
2177	LN590675.1	5861224	C	T	52	TGCAGGTGTATCCCAAAACAGCAGGAAACGTGGGTAAGGAAGCACTTCTGTTCCCTTATATGGCCATGTTTTGTTC
2180	LN590675.1	5872313	C	T	30	TGCAGGAGAAAACACAACATTTGTCTGTCACCATACCAAAGATAGTTCTCATCTTCAGGGCTTTGATGGCATTCCT
2180	LN590675.1	5872313	T	A	54	TGCAGGAGAAAACACAACATTTGTCTGTCACCATACCAAAGATAGTTCTCATCTTCAGGGCTTTGATGGCATTCCT
2183	LN590675.1	5944821	T	G	6	TGCAGGGAACATTAGCGGTTAGAAAACGCAACCCCAGTTTTTCTCAAAGGTTCAGACGCTCATTAGGATGCTTGGA
2202	LN590675.1	6724845	A	T	12	TGCAGGCCTCCATAAGCATCCTTATTAAGGAACTGTGTGATTTGAGGGTAGAAGCTCTTCTGAACCTGTCTGTGTC
2202	LN590675.1	6724845	G	T	67	TGCAGGCCTCCATAAGCATCCTTATTAAGGAACTGTGTGATTTGAGGGTAGAAGCTCTTCTGAACCTGTCTGTGTC
2203	LN590675.1	676814	T	G	6	TGCAGGGGTTCTCACTGTCCTCCTCGCCACTGCAGCAACGACTAAGAGCATAAAAAAATAATACAGAGAGATTAGN
2203	LN590675.1	676814	C	T	48	TGCAGGGGTTCTCACTGTCCTCCTCGCCACTGCAGCAACGACTAAGAGCATAAAAAAATAATACAGAGAGATTAGN
2205	LN590675.1	6771478	A	G	19	TGCAGGAAGCCATTACACCATCTTTGTGCATCAGTCCAAGCATGTTGTATGGATAGTAGCTGATCTCAGAACTGGC
2206	LN590675.1	6771481	A	T	44	TGCAGGCGTACGTGCCCAACACCTGGCCCTGCCTGCTCTGCTCCACTCCGCTTTGGGACGGGATGATAATGAGAAC
2208	LN590675.1	6811537	T	C	53	TGCAGGGAAGGTGATGCCTCCTTAATAGTGTTGTTTAAACTAATTTTCACCCATGTGCGTTTCCTCCCAAAGCCAG
2211	LN590675.1	6886137	C	G	34	TGCAGGGTTAGGGTTGGGGGACAGAGTTTGGCCTCTCCATCTTGTCCTGTCTTGGGAAGTCAGGCTAATAGCTTTA
2211	LN590675.1	6886137	A	T	75	TGCAGGGTTAGGGTTGGGGGACAGAGTTTGGCCTCTCCATCTTGTCCTGTCTTGGGAAGTCAGGCTAATAGCTTTA
2212	LN590675.1	6886140	T	C	41	TGCAGGCTTCTATGTGCACACGCCCTTAAAGGGTGGCCGTCTCAGGTGGCACGTCTGACCCCATCTGGTCGCGCGG
2212	LN590675.1	6886140	C	T	53	TGCAGGCTTCTATGTGCACACGCCCTTAAAGGGTGGCCGTCTCAGGTGGCACGTCTGACCCCATCTGGTCGCGCGG
2213	LN590675.1	6966572	T	C	24	TGCAGGCTTTTGAGGTTTCTTTGTCTCTGGAATGAACATTTATTATGATGTCGAGTAATAATCGTTAGGCATGTTT
2213	LN590675.1	6966572	G	T	49	TGCAGGCTTTTGAGGTTTCTTTGTCTCTGGAATGAACATTTATTATGATGTCGAGTAATAATCGTTAGGCATGTTT
2220	LN590675.1	7083734	G	A	47	TGCAGGGAGGCACAGGGTACAAGTGAAGTGGGTGGGGGGGGGTTCAAGAGGGAGGGTACAGCTGGCTCACCCGGCC
2220	LN590675.1	7083734	A	C	68	TGCAGGGAGGCACAGGGTACAAGTGAAGTGGGTGGGGGGGGGTTCAAGAGGGAGGGTACAGCTGGCTCACCCGGCC
2223	LN590675.1	7290698	A	C	30	TGCAGGTTACCGAATCTAAACTGACCTGCCAAACAAATGAAAACTTAGTAGATGTCTTATTTCAAGCCCTCACGAG
2224	LN590675.1	7290701	A	G	69	TGCAGGTGGGGTATCAAAGTGGAAAGAGCAGAAATGTAAGTACATAGAACAGATTAGACTCCAAAAGTCGTCACAT
2227	LN590675.1	7374045	C	T	57	TGCAGGACGACCTCCTTAAATGCTCTGGTCNTTTAATGGGGANGTTTTGNATCAGCTCGTCTCTACAGAATCCCCC
2229	LN590675.1	7382766	T	C	65	TGCAGGAACGGCACTTGTTGGAGGATTCGTTGAATAATGTACCATTTTTCCATCCCCGATACCTTCGCCACTTTCA
2231	LN590675.1	7405478	A	T	6	TGCAGGACAATCGGCAGATTACATCATTAAGTTTATTCAACTGCAATGTGATTATAATATAAGGATTTGATTGTAC
2232	LN590675.1	7405481	A	G	11	TGCAGGTGACCGTATAAATATGTCTTACAATGCACTTAGGGCTATAACTCCAGAGAACTTGTTGATCTAGGATGAT
2234	LN590675.1	755870	G	A	25	TGCAGGCCATCTGGAGTGACTGCCGGTGATTCTTAAGATAGATGCTACTGGTGTTTCTGGCTCACACATTGACACT
2234	LN590675.1	755870	C	T	69	TGCAGGCCATCTGGAGTGACTGCCGGTGATTCTTAAGATAGATGCTACTGGTGTTTCTGGCTCACACATTGACACT
2236	LN590675.1	7593766	C	T	41	TGCAGGCGTTCCATGCGCATTTTGATAAATTCCTCTTCAAACCGGCCTAAAGAGAAACAGAAGACAGATGCTAGGA
2236	LN590675.1	7593766	C	T	70	TGCAGGCGTTCCATGCGCATTTTGATAAATTCCTCTTCAAACCGGCCTAAAGAGAAACAGAAGACAGATGCTAGGA
2238	LN590675.1	7607024	T	C	49	TGCAGGACTATCACAACACCTATAGCCCCAAGGAGACCACTACCAACAGTGACAAGGAGACGGCCGAGAAGAACCT
2238	LN590675.1	7607024	G	A	70	TGCAGGACTATCACAACACCTATAGCCCCAAGGAGACCACTACCAACAGTGACAAGGAGACGGCCGAGAAGAACCT
2244	LN590675.1	7750828	G	A	25	TGCAGGCATGACAAGTATGACAATTACTAGATTTTTGGCATCTGGATGACACCGGGGTGAGACATTATCACAGGGC
2245	LN590675.1	7750831	A	G	53	TGCAGGGTGACAAAACTACAAGGTCTTGAAAAGTTGCTGTACTGTTATGACTTAACATTTTGTCTGGCCTTGTAAT
2250	LN590675.1	7834174	G	C	27	TGCAGGGTGCTGAGACCCGACGATCATGAGAGGGCAGGTTCATGGCTGTGCATATGCACAGAAGATGAGATGGGGA
2256	LN590675.1	7961717	A	G	54	TGCAGGTGTCTCCGGTACTGCACAAAGCTGCATGTTTTCAGGACAATGGCGAGGACGTTCTTACCCATGAGTATTC
2258	LN590675.1	8036418	T	C	68	TGCAGGGAGTTTATGGGCTACATCCAGCGGTACAAATCGTTCTTCTCCACGCTGCCGGCGATGCTGTGCGAGGGGG
2260	LN590675.1	8070537	C	G	12	TGCAGGCTTTTCCTTCTGAAGGAAGTGTGCTGCATCTTGACGCCTGCGCTCACAGTTAAGATAAAAGTCAGCAGAT
2263	LN590675.1	8129582	T	C	31	TGCAGGGCCCTTTTTAATTAAACAGACGCCCTCATCTCTCCCTCACACACCCACAGCAATCACATCATATCAGTGT
2264	LN590675.1	8129585	T	A	57	TGCAGGCAGGCACATGATTCTTTAAAGGTCTTTTAAAAATATAGCAAAACAAAATATTACTTTAAAAGATGTGGTG
2264	LN590675.1	8129585	T	C	59	TGCAGGCAGGCACATGATTCTTTAAAGGTCTTTTAAAAATATAGCAAAACAAAATATTACTTTAAAAGATGTGGTG
2269	LN590675.1	8216839	G	A	32	TGCAGGAAAATCTGAGCCGCAGATTAGTTAGCACTGTGATTTCTCCCACGAGGTCGAGGGATTTGATCTATCGGCT
2278	LN590675.1	8677693	A	T	72	TGCAGGCAAAGAAAACCAGACAATTTCAGAGCCATATTTTCGAAACAGCCCAGTTGTAATACATTTCCAAGCACCT
2279	LN590675.1	8677696	G	A	64	TGCAGGTTCTTGCACTGTATAGGCAACACAATCCTGGTGCATCTGCTCAACCCTGCTGTGTACCGCAGGTTCTAGA
2279	LN590675.1	8677696	A	C	75	TGCAGGTTCTTGCACTGTATAGGCAACACAATCCTGGTGCATCTGCTCAACCCTGCTGTGTACCGCAGGTTCTAGA
2293	LN590675.1	8815090	T	G	31	TGCAGGGTGCAATAGAAGAAAACTTTTTGTGTAGAGGTACAATATGCATTAGGCTAGCAGAGTACTTGTTATAGAC
2293	LN590675.1	8815090	T	A	44	TGCAGGGTGCAATAGAAGAAAACTTTTTGTGTAGAGGTACAATATGCATTAGGCTAGCAGAGTACTTGTTATAGAC
2294	LN590675.1	9017859	T	G	47	TGCAGGATCATATGTGAGAAGCTCATTGGTAGAACCTTTTATAGACTGGAAAAGTTTAATGTTAAAGGTTCTTCAG
2294	LN590675.1	9017859	T	G	56	TGCAGGATCATATGTGAGAAGCTCATTGGTAGAACCTTTTATAGACTGGAAAAGTTTAATGTTAAAGGTTCTTCAG
2300	LN590675.1	9122659	G	T	24	TGCAGGCAAAATCGTCTGTCTTGCGTGAGCTGACAATATGGAGACAGTCCAATGAGATGTGAGATTTCTCTGAACA
2302	LN590675.1	9162199	A	G	50	TGCAGGCGGCCGATGGTGGTGTGGATCTCCTCTTTGTCTCCCACTGTGACGATGTTGGATTTGAGCATCTGGTGGA
2302	LN590675.1	9162199	T	G	71	TGCAGGCGGCCGATGGTGGTGTGGATCTCCTCTTTGTCTCCCACTGTGACGATGTTGGATTTGAGCATCTGGTGGA
2304	LN590675.1	916280	C	T	21	TGCAGGTTACCTCATGTTCGTTTAAGTTTTAAGCTCATCTGATCATTTCTACCATTTGCTTAGTCGATAAATTGGT
2304	LN590675.1	916280	T	G	73	TGCAGGTTACCTCATGTTCGTTTAAGTTTTAAGCTCATCTGATCATTTCTACCATTTGCTTAGTCGATAAATTGGT
2305	LN590675.1	9254089	G	C	29	TGCAGGTGGACTATTGCTTCTGCGTCTTACATGCACACATAACACACTCCTTAAGACCGAGATCAGGAAAGAAAAA
2307	LN590675.1	9453226	G	C	14	TGCAGGAGTTTGGGGCGACGTTTAAGCTATTGTTATCATCAGCTGTCATTATCTTGCCCATTGATGGATTGGTGGG
2307	LN590675.1	9453226	C	G	56	TGCAGGAGTTTGGGGCGACGTTTAAGCTATTGTTATCATCAGCTGTCATTATCTTGCCCATTGATGGATTGGTGGG
2309	LN590675.1	9523531	G	A	22	TGCAGGAGTGACTGTCTGGCTCGCAGAACTCCTGGCTTCAAGCAGATGTGAGCTGCACGAGGAAATAGTGCCCGTT
2309	LN590675.1	9523531	G	A	66	TGCAGGAGTGACTGTCTGGCTCGCAGAACTCCTGGCTTCAAGCAGATGTGAGCTGCACGAGGAAATAGTGCCCGTT
2315	LN590675.1	9821051	A	T	63	TGCAGGAGCACCTGGCCAGCAAAGCCTCTTCGTTAACATGCAATTCAACCGGGAGCGCTTTGTAAACCCGTAGCTG
2317	LN590675.1	991082	G	T	13	TGCAGGGGGCGTCGCTGAAGGTGCCGGGGCTGGAGGGCTATCAGGGCTATCCGTCTGCACTGCAGCAGGCTCTGCT
2317	LN590675.1	991082	A	G	58	TGCAGGGGGCGTCGCTGAAGGTGCCGGGGCTGGAGGGCTATCAGGGCTATCCGTCTGCACTGCAGCAGGCTCTGCT
2322	LN590676.1	101569	G	A	45	TGCAGGGCGCGACGTCGAGCTCGTTCACAGCTGCAGGTTCCTGGCGCTGAGAGGATCTTCTCTCCTCGTCTTCAGN
2331	LN590676.1	1022622	T	C	28	TGCAGGACTTATTTACAGGCTTCAAGTTTTTCTCAAACCATGCAATAGAGTTATGTGAGGAGGAACACACTGAAAT
2331	LN590676.1	1022622	A	G	36	TGCAGGACTTATTTACAGGCTTCAAGTTTTTCTCAAACCATGCAATAGAGTTATGTGAGGAGGAACACACTGAAAT
2336	LN590676.1	10427171	C	A	17	TGCAGGTCTGTACATGCCGCTCTGTAGAGTATGATAAAGACTTCACTGTATGGGGGGGTGTTATGTGTGTAAATTT
2340	LN590676.1	10491340	T	C	69	TGCAGGAAGAGTGGGTGTCTGGGAGCAGCTGCATGGGAGAGATGTCGAATGTGGTTTCCTCCCAATGAACCTTTCC
2343	LN590676.1	1050618	A	G	67	TGCAGGGTCCTTTGACAGATGCATTCTTTACACTTTTCCCTAAATGCAAAGCGAATAAGAGGCAGATGAATATTTA
2345	LN590676.1	10512806	G	A	25	TGCAGGAGTTTGGGTAGAGAAGCATGATGGAGAGCATGGCCCATGTGCGTGACAGAAGCGTCAGATTGTGTTTTTT
2346	LN590676.1	1068134	C	G	7	TGCAGGAGAGTGTAATGTGTGTAATAAAGTTATTCTACTATTATGAACATATGTTTCCTGTGTGTATGGAAGACTG
2348	LN590676.1	106828	G	A	22	TGCAGGAGTTCACGGGGACACCGGAGATGCGCTAGACCTTTGTGTGCTGGAGGTAATTTAACGGCTCAGCGAGGAG
2348	LN590676.1	106828	C	G	48	TGCAGGAGTTCACGGGGACACCGGAGATGCGCTAGACCTTTGTGTGCTGGAGGTAATTTAACGGCTCAGCGAGGAG
2349	LN590676.1	1076140	T	G	28	TGCAGGCAACGTTATCCGTCGCGTGAATTAATTTACATTTAATATATTATGAATTAAATGAGCTGAGAAATATGAC
2350	LN590676.1	1076143	C	A	22	TGCAGGGGCGCAGCTGGGTTTTCTGGGCCCCCATAAAAAAAGCTCCTCATCGGGAAAACTGTTTTTCCGAACGCCC
2352	LN590676.1	10816708	T	C	18	TGCAGGCCAGGACTCAAACGCCGGCTGAGCCGTACCCAACAGGTCAGAGCGCACCGCCATGCCAGTGGCACGAGTC
2352	LN590676.1	10816708	T	C	21	TGCAGGCCAGGACTCAAACGCCGGCTGAGCCGTACCCAACAGGTCAGAGCGCACCGCCATGCCAGTGGCACGAGTC
2353	LN590676.1	10816711	G	A	34	TGCAGGCAGTGGCAGTTCTGTGGAGGAGCTGGACGTCAGGAGTTTCCTGGGCTCACTGATGGAGGAGAACAGCACA
2356	LN590676.1	10836957	G	A	11	TGCAGGTTGTCGCTGATGTCATTTCCAGTCAAAACACATCTCTCACAGACTGTGAGACACTGACGTCCAAAAATTT
2359	LN590676.1	10843326	C	T	14	TGCAGGTGTGACTACATCATGAGAGACTTTAAACAACCCTATTTTAATTCATAATGTGCTTTCTCAGAGTTTGGAG
2366	LN590676.1	11407617	A	G	17	TGCAGGCCAGTTTGAACATATTTGTTTTCAATCCCTGATGGCAGACTTGTAACTAGCTGAGACTGTTTGAGGATAT
2367	LN590676.1	11420925	T	G	61	TGCAGGAGGTGCAAGACGACTCCTGCTCCGAGCTGCACCACGACTACGACAGCACCCTCGAGTCTTCCACGCACCA
2367	LN590676.1	11420925	A	T	62	TGCAGGAGGTGCAAGACGACTCCTGCTCCGAGCTGCACCACGACTACGACAGCACCCTCGAGTCTTCCACGCACCA
2369	LN590676.1	11499440	A	G	25	TGCAGGGATATATCAACTGGATATTGAGGAGCCTTTTTCCCCTTTAATTCAATTTCAGCTCAGCACCTCTGACATA
2370	LN590676.1	11499443	T	A	75	TGCAGGTGACGGCTGTATCATAAAACCTTTTCTTCTTGCTTAGCAGACAACTGCTGAGCCGCACTGAGATTCATCT
2380	LN590676.1	11992592	G	A	8	TGCAGGATGGTGGGCGGGGCTTGTGCTGGAGGGGGAGGAGTCTGCAGCTGAACCACCAATGGGCTTCGCTCAGGGC
2380	LN590676.1	11992592	T	C	68	TGCAGGATGGTGGGCGGGGCTTGTGCTGGAGGGGGAGGAGTCTGCAGCTGAACCACCAATGGGCTTCGCTCAGGGC
2382	LN590676.1	12126733	T	G	28	TGCAGGACCTCCAGAACCACGACAGCACTTCTTACGTCCTGCTCAATCTGGCCAAAGGTGCGACGCTTATTAACGC
2382	LN590676.1	12126733	G	T	74	TGCAGGACCTCCAGAACCACGACAGCACTTCTTACGTCCTGCTCAATCTGGCCAAAGGTGCGACGCTTATTAACGC
2383	LN590676.1	12126736	A	G	15	TGCAGGATGCTGGGCGGAGGGGGAGGAGCCTGCAGCTGAACCACCAATGGGCTTCGCTCAGGGCCGAAGTCTGACA
2386	LN590676.1	12186176	A	C	26	TGCAGGATTGGGCTACTTTTAAACTGATGTTGTGGGTTGTGTTTCTAGTCCATGGGTTAAAGCGAAACCACTCTGG
2386	LN590676.1	12186176	T	G	54	TGCAGGATTGGGCTACTTTTAAACTGATGTTGTGGGTTGTGTTTCTAGTCCATGGGTTAAAGCGAAACCACTCTGG
2387	LN590676.1	12186179	C	T	40	TGCAGGAAAACCGTGGACTTGGCAACACTGATCACGAGGACATTCAGAGAATGTTGTTTCTATTTTCATCCCATCA
2387	LN590676.1	12186179	A	G	41	TGCAGGAAAACCGTGGACTTGGCAACACTGATCACGAGGACATTCAGAGAATGTTGTTTCTATTTTCATCCCATCA
2389	LN590676.1	12305559	A	G	17	TGCAGGATTTTTAGCTTGGTCTCCTTGCTGTCAGCTAACTGTCTGTCCCTGTAGCTTTGACACGCACTACATGTGT
2389	LN590676.1	12305559	T	C	62	TGCAGGATTTTTAGCTTGGTCTCCTTGCTGTCAGCTAACTGTCTGTCCCTGTAGCTTTGACACGCACTACATGTGT
2400	LN590676.1	12512373	C	T	29	TGCAGGGAAGTGTAGCCAAATCTCCTCACCGACAGTGTGCTACAGGTGCCCTGAGGGGGAGGGGAGGAAATCCGTC
2400	LN590676.1	12512373	C	T	71	TGCAGGGAAGTGTAGCCAAATCTCCTCACCGACAGTGTGCTACAGGTGCCCTGAGGGGGAGGGGAGGAAATCCGTC
2401	LN590676.1	12518252	T	C	23	TGCAGGCAAGCGGCCAAACCAATTCATAATCACGTGCCGTCTCGGTTCAGCACATTCATTCAGATGCCTGTACGNN
2401	LN590676.1	12518252	A	G	43	TGCAGGCAAGCGGCCAAACCAATTCATAATCACGTGCCGTCTCGGTTCAGCACATTCATTCAGATGCCTGTACGNN
2410	LN590676.1	12705270	T	G	72	TGCAGGTATATACATACACATTTACTAATGTTAAAAAGTACTGAAATGCGACAATTTCAAGTGATTAAAGTGGTAA
2412	LN590676.1	12801504	A	C	15	TGCAGGTCTCCCATTCACTTTGCTGATGCTAATGTAAGTAGCAGAGTGGTTTTCAGTGACGGGGTCGAAGGTCAGT
2412	LN590676.1	12801504	G	T	21	TGCAGGTCTCCCATTCACTTTGCTGATGCTAATGTAAGTAGCAGAGTGGTTTTCAGTGACGGGGTCGAAGGTCAGT
2422	LN590676.1	12866517	C	A	60	TGCAGGGTTTTACATCTCTTGTTTGAACCTGTTTCTAGAGTAATAATGAAGATGTTACTTCTAGAGAAGAACTTGG
2423	LN590676.1	12877777	C	T	72	TGCAGGTTGAATCACCAGCTCATTATGGGTGAAAACGACTCCATTGGCAACATGAGACCACTAACTACTCATCTGA
2424	LN590676.1	12877780	A	T	54	TGCAGGTACCTTTATTGAAACATAGCTGAAGCACAGAGTCTCCATGGTTTAAATAGGAGCTCCAAGAATATAAACC
2435	LN590676.1	13144582	G	T	69	TGCAGGGGGCAGTAAAGCTCCAACACTCGCTGTATAGTAATGATTCATTCATTATAAAGAGTCAAAAATGATAATA
2436	LN590676.1	13232990	G	A	21	TGCAGGCTTTGATTTCTGAACGGAGACTAAACCTAAACTTAATTAGTGTTGGGGAAAGTGCAAGGTCTTTACTATT
2436	LN590676.1	13232990	T	C	72	TGCAGGCTTTGATTTCTGAACGGAGACTAAACCTAAACTTAATTAGTGTTGGGGAAAGTGCAAGGTCTTTACTATT
2437	LN590676.1	13232993	T	A	11	TGCAGGTCTGGTGTCTTTACCTTCAGTTTGCTGGTCCAGTGGTTTTCTCAGCAGGTGATCTGTGATGGAGATGAGT
2439	LN590676.1	13299210	A	G	67	TGCAGGCCTGCACAACAGGCCAAAGCCCAGGGGAGGATCAGCAGGGTTACGAGCACTGCAGCTCTGAACCCCAGTG
2441	LN590676.1	13301656	A	C	70	TGCAGGCCGCCCGATTCAGGGCTGAGGGGTGAAGTACTGGAGGCCGTCAACGATGAGGAAGATGATGAAGAGGAAG
2442	LN590676.1	13301659	T	C	45	TGCAGGTAGCCACATTTACAACCACCAGCTCTAACCAGTTTTNAATTGTATTTGCTAAGCAAGCATCACAGTTATT
2442	LN590676.1	13301659	A	G	49	TGCAGGTAGCCACATTTACAACCACCAGCTCTAACCAGTTTTNAATTGTATTTGCTAAGCAAGCATCACAGTTATT
2443	LN590676.1	13356255	T	C	8	TGCAGGCTCTCACACCTAAAATGAACCTCAAACTTCCTTTGACTGACATTTCCTGGAAGCGCAAGGAAGAAAGGGG
2450	LN590676.1	13404507	A	G	24	TGCAGGCAATGTGCCAGCCATTTTGATTACAATGTTGACTGTTAAATCTAATAAGTTGCCATGTTGCTTTTTACCT
2450	LN590676.1	13404507	C	G	58	TGCAGGCAATGTGCCAGCCATTTTGATTACAATGTTGACTGTTAAATCTAATAAGTTGCCATGTTGCTTTTTACCT
2452	LN590676.1	13444016	A	T	15	TGCAGGCTTTCCTGCTTCAGCTTGATGATTTTGAATGTTTAGCTAACCTCAGATCTGGACAAGGATTTCATTAACA
2452	LN590676.1	13444016	A	C	47	TGCAGGCTTTCCTGCTTCAGCTTGATGATTTTGAATGTTTAGCTAACCTCAGATCTGGACAAGGATTTCATTAACA
2459	LN590676.1	13488737	G	T	56	TGCAGGCAGTGACCGTAAACTGCTTTCAATGCAGCAAAAAGGAATATGCTCCAAATTAATTAGTTTGGTGCGTGTC
2460	LN590676.1	13495772	C	G	68	TGCAGGAATGTCAAATCTCCAACCTGCATTTTGATGTCTGTGCCCCAGGTTAGGTCTGCTCTGGCATGCTTGGAGC
2461	LN590676.1	13512569	A	G	27	TGCAGGAACTCCAGAACTGTACCAGACAGGCAGTTGACTGGGTCGAGCTGACGGTCATTGCACCAAAAAGTACAGT
2461	LN590676.1	13512569	C	A	61	TGCAGGAACTCCAGAACTGTACCAGACAGGCAGTTGACTGGGTCGAGCTGACGGTCATTGCACCAAAAAGTACAGT
2465	LN590676.1	13574004	T	A	37	TGCAGGGCTTTGTCAATGCCAGCAATCACATAGCCCATGCCAATAAACGTGTTGTAAGTGCTGTTTCGAGAATAAC
2481	LN590676.1	13995241	T	C	38	TGCAGGCCAGGAGAGATGAGTAAGAGCAAGCGTCTTGGCTCATGAGGCTATGATGACATACTGGATTGCAGTATGA
2485	LN590676.1	14059651	G	A	66	TGCAGGCAGGGCTCTGATTGCTCCGAGAATGGATGCTTTCTCGGCTTTGAGAGCGGGAGGGCTGCCACTGGCATCC
2488	LN590676.1	14117449	T	G	47	TGCAGGAGCACAACACAAGGGCTATATTCCCAAAAGCACATTCAAATTTATGCTGATTGGTGCAAAAATGAATGAA
2495	LN590676.1	14306832	G	A	37	TGCAGGTGGGCCACATTGACGGGGAGCCAAACAGGAAGGGCGTTTTTCCTGTCTCATTTGTTCACTTCATCACTGA
2495	LN590676.1	14306832	T	C	58	TGCAGGTGGGCCACATTGACGGGGAGCCAAACAGGAAGGGCGTTTTTCCTGTCTCATTTGTTCACTTCATCACTGA
2502	LN590676.1	14543710	C	T	14	TGCAGGCCCAATTCTACACAGGGTTGACCCACTCCACCTTAAAAGTTTATGTGGTGGCCATTGTGGCCTACCACAC
2504	LN590676.1	14567834	C	T	19	TGCAGGGCCGATCTGTCAGTCTGTCCAGCGAGGATGTTGTCGGACTGGGACATGAAGGCTCACGTCTCAGTCAGTC
2505	LN590676.1	14567837	A	C	75	TGCAGGCGGTCCAGAGAACCTGACAGGAAATTAAAACATGAACTGTAAAATTTAAGTGTGTAAGATTTCATAAAAA
2510	LN590676.1	14643839	T	A	41	TGCAGGGATGCTTTCACATTCATGAAACCACATTTCCCTTTTACAAATCTCACAGCACCTATTCCTAGATAAAACA
2510	LN590676.1	14643839	T	C	59	TGCAGGGATGCTTTCACATTCATGAAACCACATTTCCCTTTTACAAATCTCACAGCACCTATTCCTAGATAAAACA
2512	LN590676.1	14680720	C	T	69	TGCAGGACCACAAGCACAGTGGGGTTACCATAATTCCTGGGGCATTTTATGCAGAATTGGGTTTAGCAACTTACAT
2513	LN590676.1	1475709	T	G	56	TGCAGGACTTTCAGGAAATCTTAGGTCCATTCAGTGCTTCAGTTGTATTTTCTTGTTCCCAAAAGCATCTCTGATG
2523	LN590676.1	14913233	A	T	67	TGCAGGCTACCAACGCACTGCCTCCATTTAAAGTATGATCACATCTCTTATTCTTCCCACAATTCCTACAAAATAT
2524	LN590676.1	14913236	G	C	71	TGCAGGCCGAAGGTTCTCAATAGAACCAAAGGGGCGGCATTAGTGGAGTAAAGTCTCTTCATGAGGTCAACGGCTG
2525	LN590676.1	14960241	T	C	7	TGCAGGATGGTGATCATGTTGCGCTGGTGTACCCGCCTGGTACGACACCATCAGCTACAAATCTACAACTTTAAAT
2529	LN590676.1	1505919	C	T	65	TGCAGGAAAGTCACATGTATTTGATAGCAGATGCATCAGAGGGATAGCTTAAATAATTGATCTGACTCTGATGATA
2534	LN590676.1	15220787	A	G	67	TGCAGGACTGCGTNGTGTTTCTGGAGATGTGCNATGAGTATTTAGCGCATGCAGGATGATCTTACAGAAGGCAACG
2539	LN590676.1	15458055	T	C	29	TGCAGGGTCACAGGCATCCAGCCAGAGTCTGCACTGTCTACTGAGACAACACGCAAAGAGACTGAAGCATAGTAAT
2541	LN590676.1	1549704	C	G	27	TGCAGGAAAGTCACATATACTTGACAGCAGAAGCATCAGAGGAATAGTTTAAATAATTGATCTGACTCTGATGGTA
2541	LN590676.1	1549704	G	A	41	TGCAGGAAAGTCACATATACTTGACAGCAGAAGCATCAGAGGAATAGTTTAAATAATTGATCTGACTCTGATGGTA
2542	LN590676.1	1549707	T	A	53	TGCAGGTGGCTTTCATCTCCTCTGCTGAAATGGGAGCCTAGATGAAAAAAAATACACTATTATAGATTCATCACTG
2543	LN590676.1	15498463	A	G	65	TGCAGGGCGTGTGCTTCTCACCATCAGGAAAATGCTGTGATGTCAAAGCATAGTCCTGTATATGCAAGGATTTGTT
2552	LN590676.1	1572570	C	T	43	TGCAGGAAAATTAATATAAGCTGGTCTTTTCAGGATGGAACACCATTGCCATCTCATTTTTCTTTCTGGCCGGACN
2552	LN590676.1	1572570	C	T	70	TGCAGGAAAATTAATATAAGCTGGTCTTTTCAGGATGGAACACCATTGCCATCTCATTTTTCTTTCTGGCCGGACN
2553	LN590676.1	15726017	T	C	41	TGCAGGACTTGGTAAGATATTGATAATGGCTAAGCTTGATGTGCAGCAGCTGGATCACAGCCCAGTTTTTAAAAAG
2555	LN590676.1	1573006	T	C	66	TGCAGGTTTAAAGGCCATTCACACCAAGGAGAATGACTATAATGATAACTATAAAGTTTTAATAATCCTTCTAATT
2555	LN590676.1	1573006	C	A	73	TGCAGGTTTAAAGGCCATTCACACCAAGGAGAATGACTATAATGATAACTATAAAGTTTTAATAATCCTTCTAATT
2556	LN590676.1	1573009	T	C	43	TGCAGGAAAATTAATATAAGCTGGTCTTTTCAGGATGGAACACCATTGCCATCTCATTTTTCTTTTCTGGCCGGAC
2556	LN590676.1	1573009	T	C	71	TGCAGGAAAATTAATATAAGCTGGTCTTTTCAGGATGGAACACCATTGCCATCTCATTTTTCTTTTCTGGCCGGAC
2557	LN590676.1	15739436	A	G	34	TGCAGGTGCACAGTTGCATCATAGTTGTTACTATGTAGTGTATTCTAGTTTGAAACTCTGTTTGTACTCTTTACTG
2561	LN590676.1	15873513	G	A	53	TGCAGGATCTTGTTGAGATTGTTGATGGAGGTTCGATCCAGGTTCTCCTCGTTGTCGTCAAAGGTGTGCCACACTG
2561	LN590676.1	15873513	C	T	74	TGCAGGATCTTGTTGAGATTGTTGATGGAGGTTCGATCCAGGTTCTCCTCGTTGTCGTCAAAGGTGTGCCACACTG
2567	LN590676.1	15958851	A	T	42	TGCAGGTCCCTGGACTGGCAGTTTTATGTCTTTTACTCAGAAAATAATCTGTTTGAAGAGCTGAACCCCAAGAATG
2567	LN590676.1	15958851	C	T	60	TGCAGGTCCCTGGACTGGCAGTTTTATGTCTTTTACTCAGAAAATAATCTGTTTGAAGAGCTGAACCCCAAGAATG
2572	LN590676.1	1615849	C	T	30	TGCAGGGAGCTGAGGGCTCTCAGTAGGGACCGGAAACATTCAGGTGAGTTTTAGCATTGACAGTCTGTGTCTGGAT
2572	LN590676.1	1615849	A	T	35	TGCAGGGAGCTGAGGGCTCTCAGTAGGGACCGGAAACATTCAGGTGAGTTTTAGCATTGACAGTCTGTGTCTGGAT
2576	LN590676.1	1633193	C	T	37	TGCAGGTGGTTCTGGTGTGTCAGGTGGTGCAGAAGAACGCTCTGATTGGTGCACTTAAACAAACGTCCTTATGCTA
2576	LN590676.1	1633193	A	G	75	TGCAGGTGGTTCTGGTGTGTCAGGTGGTGCAGAAGAACGCTCTGATTGGTGCACTTAAACAAACGTCCTTATGCTA
2582	LN590676.1	16342312	A	G	17	TGCAGGCATCAAGCAAAATTACAATGAGCAGAATTTAATAATTACATCTGAAAACACAGATTTGCAAGGGTTACAG
2584	LN590676.1	16583008	G	T	28	TGCAGGTGGTGATATTTGTGAAGTCTGTGCAGCGTTGTGTGGCGCTGTCACAGTTACTGGTGGAGCAGAACTTTCC
2584	LN590676.1	16583008	A	G	49	TGCAGGTGGTGATATTTGTGAAGTCTGTGCAGCGTTGTGTGGCGCTGTCACAGTTACTGGTGGAGCAGAACTTTCC
2585	LN590676.1	16588882	A	C	46	TGCAGGAGGCAGCAGAAACACAGTCCAGAATGACAACCGCACACAGACTCCACTAAGGGTGCATCAGTCTGCCTAG
2586	LN590676.1	16588885	C	T	74	TGCAGGTGATCGAGTGTATCACACAGGGTCGGGTGTTGCAGAGACCTCGTAATTGCCCCAAAGAGGTGTATGACCT
2587	LN590676.1	16595548	A	T	21	TGCAGGCACACTAAAACAAAATATATAAATAACTGTCTTCAAAAAAATGTTGTTGTGAAGCATCTAATATGCTTAA
2589	LN590676.1	16611981	C	A	27	TGCAGGACACCAGAGAATCAATCAGTTAATCAACATCAACAGGTTTGCTCAAGTGTGAGACACCAAGACTGAACAT
2592	LN590676.1	16652198	T	C	23	TGCAGGAAACCATTTGATTTAATTAGAGCTGCTCAGTCAGCGATTACTGTGGTTGATCTCATTACTTCAGTGATGA
2593	LN590676.1	16652201	A	G	27	TGCAGGTCAGTCAAGTGATCTTAAACCACACTGACCTTCATCCGCTTCATCAGCTTCATCCGATCTACAAATATCT
2594	LN590676.1	16661880	A	C	57	TGCAGGTTCTGGACCGAGCTCACCCATTGGCTTGTGCAACAATGAGAACGGCCGGTCCAGCGCCACTCAAATCGAG
2594	LN590676.1	16661880	G	A	61	TGCAGGTTCTGGACCGAGCTCACCCATTGGCTTGTGCAACAATGAGAACGGCCGGTCCAGCGCCACTCAAATCGAG
2595	LN590676.1	16661883	A	G	6	TGCAGGGCTCTCATTGGCTGAAGAATCTACAGGGGAGGAGAACAGGAAGTGCTTAAAGACACTACAGCAGTCAGCT
2596	LN590676.1	16690985	G	A	52	TGCAGGGTCTCCTGCCATCATTACCCAGACTCCCCCTCTCACACAGTGACACGGCAGACCCCTACAGCACATCCAG
2596	LN590676.1	16690985	G	A	66	TGCAGGGTCTCCTGCCATCATTACCCAGACTCCCCCTCTCACACAGTGACACGGCAGACCCCTACAGCACATCCAG
2597	LN590676.1	16690988	G	A	47	TGCAGGTGTGCGGCTCTCCTTCCAGAAACACATACCATGCAGTGTCAAAATCTCGCTTTTTTAATACCCAATAAAA
2597	LN590676.1	16690988	C	T	53	TGCAGGTGTGCGGCTCTCCTTCCAGAAACACATACCATGCAGTGTCAAAATCTCGCTTTTTTAATACCCAATAAAA
2598	LN590676.1	16707381	T	C	57	TGCAGGTCAGAACTGATGCTTTTCATCAGATCGTTTAACCGGATTCACTCCTGCTTTTTGCACTTGATGACATTTC
2599	LN590676.1	16717230	G	A	25	TGCAGGTAGTGTGGGGTAAAGCCCAGGACCTGCCAGATCCAGTTCTTCAGCCCGAGGGTTTTGGAATCAGAGTGGC
2600	LN590676.1	16717233	A	C	66	TGCAGGGCTCAAATAGCCTCTGTTGGGTTTTCATGTGCTTTTGTGATGCATGATATGGATTTAAAGCTCCTGTGAG
2600	LN590676.1	16717233	T	C	68	TGCAGGGCTCAAATAGCCTCTGTTGGGTTTTCATGTGCTTTTGTGATGCATGATATGGATTTAAAGCTCCTGTGAG
2601	LN590676.1	16908044	G	A	68	TGCAGGAATCCATAAACAGAAGAAAAACAAAAATCAGTTTACCATAAAAAAGTAGTTTATTTAATTCAAACACATT
2614	LN590676.1	17407953	A	G	21	TGCAGGTCCTAAGGTTGCAGCGTTATACTGGGGACCTGATCCACTCGCAGAAGCCCAGCGACTTGGCTGCATGGTC
2615	LN590676.1	17407956	G	T	73	TGCAGGTCCTCCATTCAGGTTGAGCATTTCTTTTTTTGAAGCATAATACTTCGTGACATGCTCCCTGTTGTCCTGG
2616	LN590676.1	1744662	G	A	40	TGCAGGGGTGCCGTCACACACCCCACTGCTCGTGTGATGAGTCAGCGAGGGGGCGGAGCCATAGTGAACTTCTTTC
2618	LN590676.1	17456984	G	T	42	TGCAGGGGCTCTTTCCCCCTTCACACCACATACATGAGCACAGTAAGTGATGCTGGTAATATATAGATGTATTTGT
2618	LN590676.1	17456984	C	T	75	TGCAGGGGCTCTTTCCCCCTTCACACCACATACATGAGCACAGTAAGTGATGCTGGTAATATATAGATGTATTTGT
2629	LN590676.1	17590091	C	A	56	TGCAGGGAAATTCTATGACAAACCTATTGTTTGCTAACAAATAAAAGCAGACAAAACTGGTTCAAATAATAATAAT
2630	LN590676.1	17596683	A	T	46	TGCAGGGCAGACCTTTCCGTGACCTCTAAAAGGAAAGTGGGGATCTATTTGTGTGTGTGCGTACTTGTGGAGGGGA
2635	LN590676.1	17670750	C	T	31	TGCAGGACTTCTTCCGCAAGAAGGCTGAGATCGAGATGGACTACTCCCGCAACCTAGAGAAACTAGCCGAGAGGTT
2638	LN590676.1	17729540	C	T	12	TGCAGGACATGATAGAACATGGAATAATAAAGACCCACACAGGGAAGGAATGGCCTTTAGGAGTCTACCTGCAGCA
2641	LN590676.1	17826811	A	G	52	TGCAGGCAGCCATGGGCAGGGAGATGTCACACAACTGCGAGAGAATGACAGCGAGAGATTGTCACAGATACAGACT
2647	LN590676.1	17959733	G	C	19	TGCAGGAGTATCAGTGAAGGGGATGTGTCTGCTCTGACACGGGGATTATGAGATTATTAAAAAGCAATAAGGCATA
2647	LN590676.1	17959733	C	T	39	TGCAGGAGTATCAGTGAAGGGGATGTGTCTGCTCTGACACGGGGATTATGAGATTATTAAAAAGCAATAAGGCATA
2648	LN590676.1	17959736	A	G	10	TGCAGGTCACGCAATCTGACTGCCTTCCAGACGGGCACAAAAGCACATAAACAAATTCCCCACCTTACAGAATGAA
2648	LN590676.1	17959736	G	C	32	TGCAGGTCACGCAATCTGACTGCCTTCCAGACGGGCACAAAAGCACATAAACAAATTCCCCACCTTACAGAATGAA
2652	LN590676.1	18075736	T	C	29	TGCAGGCCAATATGATTTATGCTATAAGACTGTGTGCAATCTATCACTGGTATGAAAGTCAACCACAATTACACTG
2653	LN590676.1	18075739	T	C	63	TGCAGGTGTGTCCTTGATACTGCATCATATTTTTATGACATATTTTAGTGTTGCCTCGTGATGTTTCATATGATAA
2659	LN590676.1	18150877	T	A	24	TGCAGGCTGTCGGGCAGGATGAAGTGCCACCAGACCCATGGGCTGGGGCAGATTATACAGCATCACTGTCTGGTTC
2660	LN590676.1	18151662	A	T	8	TGCAGGTTATAACCCCTGTGACCCCCGTTCGAGCCCCTGCACTCACATCTGTCTCCTGTCAGCGATCGGTCCCAGG
2662	LN590676.1	18180380	G	T	25	TGCAGGAATATTCCTGGTTAAATACGGTTGTGCATTCACAGTGAACGTCTGGACTGATGACCACAAAGCCAGATAT
2662	LN590676.1	18180380	A	G	52	TGCAGGAATATTCCTGGTTAAATACGGTTGTGCATTCACAGTGAACGTCTGGACTGATGACCACAAAGCCAGATAT
2668	LN590676.1	18294092	T	C	44	TGCAGGTGGCGCACTGTACAGCGACACGGACGCTCCTGAAGACGTCTCATCACAGGTGAGTGACACCAACACACTC
2668	LN590676.1	18294092	A	T	74	TGCAGGTGGCGCACTGTACAGCGACACGGACGCTCCTGAAGACGTCTCATCACAGGTGAGTGACACCAACACACTC
2679	LN590676.1	18400668	T	C	55	TGCAGGATGAGTTGTTGTTGCGCTCTTGGAGTGATTTTGGTAGGCTGCCCACTCCTGGGAAGGTTCACCACTGTTA
2679	LN590676.1	18400668	A	C	75	TGCAGGATGAGTTGTTGTTGCGCTCTTGGAGTGATTTTGGTAGGCTGCCCACTCCTGGGAAGGTTCACCACTGTTA
2680	LN590676.1	18400671	C	A	23	TGCAGGAGGTCAAAAAAGAACCCAGAAAATCCTGAAGGAGAATGTCCAGCCATCAGTTTGTGACCTCAAGCGCACT
2681	LN590676.1	18404360	G	A	37	TGCAGGCCAAAAGGGTCAAAGTAACAGCTTAAAACAAGGAATTCAGGCCCAGCCAAACTGCAACGAATGCAAAATA
2686	LN590676.1	18590427	C	G	8	TGCAGGAGGAACATCACACAACCTTCACTACAGCTGCATCTGGACAAAGACTTTAAACGAGTCCAAAACATTAAAC
2687	LN590676.1	18658147	G	T	33	TGCAGGGATGTATGAAAGGCTCTCTCTGCGTTTTATGGCAAAGCTCGCATCCTGGTTCTCAGCATGTGTGTAGTAT
2687	LN590676.1	18658147	C	T	45	TGCAGGGATGTATGAAAGGCTCTCTCTGCGTTTTATGGCAAAGCTCGCATCCTGGTTCTCAGCATGTGTGTAGTAT
2688	LN590676.1	18658150	G	A	27	TGCAGGCCTAGTCCGTAATCTCAGCCAGCAACTCAATGACCTTGCAGACGAAGATTTGGCATTGCACAAGAGGGCA
2688	LN590676.1	18658150	C	T	48	TGCAGGCCTAGTCCGTAATCTCAGCCAGCAACTCAATGACCTTGCAGACGAAGATTTGGCATTGCACAAGAGGGCA
2689	LN590676.1	18708771	G	A	42	TGCAGGGATGTATGAAAGGCTCTCTCTGCGTTTGACGGCAAAGCTGGCATCCTGGTGCTCAGCATGTTCGTAGTAC
2690	LN590676.1	18708774	C	T	48	TGCAGGCCTAGTCCGTAATCTGTGCCAACAACTCAGTGACCTTGCAGACGAGGATTTGGCATTGCATAAGAGGGCG
2696	LN590676.1	18801339	C	T	44	TGCAGGTCGCAGCGGTCGATGCAGGACTTGCGTCGGTGCTCGTCCAGGTTGAAGAGGATGGAGTCGGTGTTGCTGA
2704	LN590676.1	1979417	A	G	7	TGCAGGCACTGCTTGGGCCCGGGCTGACCCAGCGAGGGGGCCGCCCTATACGCCCAACTGTTTGAATTACATTATT
2705	LN590676.1	1979420	G	C	27	TGCAGGATGATCACTCGACGCTGTCCAGCACAATAAAACCAGCGCTTTACTTATTGAGTAGGAAACTACATGCTGC
2705	LN590676.1	1979420	G	C	41	TGCAGGATGATCACTCGACGCTGTCCAGCACAATAAAACCAGCGCTTTACTTATTGAGTAGGAAACTACATGCTGC
2706	LN590676.1	1988127	G	T	18	TGCAGGTGATGTAAGGGTGATGTCTTGTGAAAGCCAGGTATGATGCACCAAATACATAAACAATGGAACGTGAACA
2712	LN590676.1	20332	A	G	68	TGCAGGGAATATGGGCAGGTGTAATAGCACAGGTATCTTCACCTGTCTGCAGAATATGGCCACTGGACGTGAGTGA
2713	LN590676.1	2117523	G	T	31	TGCAGGTCCAGGAATTCAGAGCTCTTTCAGCGGTAAGCGGATTACAGGCCCAAAGCTTCATATCAAAAGATGCCCG
2715	LN590676.1	2155591	C	T	27	TGCAGGCACTTCTCTCAGCAGGGTTGACGCACTCCACCCTGAAGGTCTATGTGGCGGCCATTGTGGCCTACCGCGC
2716	LN590676.1	2155594	C	T	52	TGCAGGAACTCCAAAAACTGTACCAACCGGGCAGTTAACTGGGTCAAGCTGGCGGTCTCCGCACCAAGAGGTGAAA
2718	LN590676.1	2181054	T	A	67	TGCAGGATGTTGTTAGAATGTTTTAGCATGTTGGTAACATGATTTATCAATTTATCATGATTTAGTATAATGTTGC
2721	LN590676.1	2319259	A	G	13	TGCAGGGGGTTGGACAGCCAAAATGTCACAATATATTACTCACGGGATNNGTTGATTAAGGTTTTTAGAAAGTGTG
2721	LN590676.1	2319259	A	C	19	TGCAGGGGGTTGGACAGCCAAAATGTCACAATATATTACTCACGGGATNNGTTGATTAAGGTTTTTAGAAAGTGTG
2725	LN590676.1	2458664	A	G	50	TGCAGGAAATGAATGTGATTCTGTGTCTGTGAAAGCTGTTCCAGATCAGAATCTCTCCTCTTAAGATCAGCAATCT
2727	LN590676.1	248247	G	T	19	TGCAGGACTATGAAATGGTGGAGTTGTTCCTGAGACGCCTCAAAATGTGGATGGGGCTCAGCCGTGCTAAAGAGGT
2727	LN590676.1	248247	T	C	58	TGCAGGACTATGAAATGGTGGAGTTGTTCCTGAGACGCCTCAAAATGTGGATGGGGCTCAGCCGTGCTAAAGAGGT
2728	LN590676.1	248250	G	A	20	TGCAGGTCAACGGCTGGTCGGTACAGTTCCGCCCTTGCCCGATGATAGTTCCTTAGCAACGCCGAGATCAAAAGCC
2729	LN590676.1	2517923	A	G	20	TGCAGGGATTGTCGGTGGGGGGGTGAATGTACAGCGCTCTCTTCCACCTTTAATACCACGACTGAGGTGTCCTTGA
2729	LN590676.1	2517923	T	C	69	TGCAGGGATTGTCGGTGGGGGGGTGAATGTACAGCGCTCTCTTCCACCTTTAATACCACGACTGAGGTGTCCTTGA
2737	LN590676.1	2673230	A	G	38	TGCAGGTCAGTGCTGTCTGACAGACAGCTATTTACTCAGGTTATTAAGAATCACAACAAGTACAAAACATCCACAA
2756	LN590676.1	2924847	A	T	29	TGCAGGTGTAACCAATTACAAATGTCTCTAATTCTACTGTGGTTTAAAAAGTTCATCTTTTCTAGATCAGGTACCA
2759	LN590676.1	2986617	G	A	14	TGCAGGTTCTAGTGGTACTGCATAAATAAACCTTGAAAAAAAAATCCTCAATAATCACTCTACTCCTAAAGTACAT
2762	LN590676.1	3215503	G	A	30	TGCAGGCCAGAAAGTCTTAAACTTATTTACGTTTAGTTAACATAATTTTTGATTCTAAAAACGATAAAAAATAAAG
2762	LN590676.1	3215503	C	T	40	TGCAGGCCAGAAAGTCTTAAACTTATTTACGTTTAGTTAACATAATTTTTGATTCTAAAAACGATAAAAAATAAAG
2767	LN590676.1	3298338	T	A	59	TGCAGGAGTTCTTGCAAGAGAGTAATGCCCTGTCCCCACCTACTGTAAGTTGTTTTAACTCTAACAACGTTTTAAT
2771	LN590676.1	3372125	T	C	74	TGCAGGTTTTCGTTTTTTAGGGTTTGGCATTTCACACACCTTTTGAAGTAATTCTTAACGTCCGCCCACATCCCTG
2776	LN590676.1	3393510	T	C	14	TGCAGGTTGGAAAATGCATTCTACGAACATGCACAGACCTACTATTATAATGAGATCAGGAGAGTGAAATCTCACA
2782	LN590676.1	3485647	G	A	7	TGCAGGCGTGAGTACAAAACCCTCTTTTGTTGAAGGCCAAGTAACACGTTCAGATGTGCACCTTAATACACACTGC
2783	LN590676.1	3531239	T	C	45	TGCAGGAGTACACTGAAACTGTGAGTGCTTATAACAAAAAGTGCATTGATGATGTTACAATCACCAAGACCATCAC
2791	LN590676.1	3783074	A	T	46	TGCAGGTGGCACTCTCTGTGCTGATGCTCCAGCGCCAGCTCCTGCAACTGCTGTGCCAGGTGCTCGCGCTCTTGGC
2792	LN590676.1	37990	C	A	61	TGCAGGTGGAGCTGTTGCAGGCGCTGCAGGTGAGCATGCGGTCGCTGCAGGGGGAGAGAGACGGGCTCTCGGAGCA
2795	LN590676.1	3861779	G	A	41	TGCAGGAAGCCTGTCCTGTGGTATATGCTGAGAAAAGCCCTGATGCCTTTCTGATGGACACTACCACTGAAGCTTT
2795	LN590676.1	3861779	C	A	60	TGCAGGAAGCCTGTCCTGTGGTATATGCTGAGAAAAGCCCTGATGCCTTTCTGATGGACACTACCACTGAAGCTTT
2797	LN590676.1	4037978	T	C	43	TGCAGGGGGAGCTGGAGAGACATCAGGTGCAGCTGCGTGAGGCCGACCGCGACAAGAGCCGAGCCATCAGCGAGCT
2797	LN590676.1	4037978	C	A	49	TGCAGGGGGAGCTGGAGAGACATCAGGTGCAGCTGCGTGAGGCCGACCGCGACAAGAGCCGAGCCATCAGCGAGCT
2798	LN590676.1	4037981	G	A	29	TGCAGGTGTTGCACATCTGTCTCCAGTTCAGCCACCCGGCCTTCCCACTCGCCCTCACGATTCTCCAAACGCCGGC
2798	LN590676.1	4037981	T	G	74	TGCAGGTGTTGCACATCTGTCTCCAGTTCAGCCACCCGGCCTTCCCACTCGCCCTCACGATTCTCCAAACGCCGGC
2816	LN590676.1	4526828	G	T	73	TGCAGGCTGCTCACCGGGCCGGATTGGACCAGGTGCCCCCAGGCGCGCTCAGTCCAATATCCCTCAGGGACAAGGA
2817	LN590676.1	4526831	C	T	18	TGCAGGTCCAGTTAGACTCGGCAGCCAAAAGCCCGGGGCGAAATCAGGGATAATCCGAGCGAATTTTTACTACTAA
2821	LN590676.1	4569844	G	T	7	TGCAGGTGTCTGATACTGCGTAGGGCCTTCTCATCCAGCTGACTCAGATCCACAGAGTCCATCTCACTGGCCAGCA
2823	LN590676.1	4603069	T	A	41	TGCAGGCTTGTTTTAGCCATAGCAGCTGTCTTGTATACCAGACTACGATCAGTTAGCCAAATTTAGGCCCGGCAGA
2825	LN590676.1	4748988	C	T	18	TGCAGGAGCGGAGGACAGCGCGCAGCAGAAAGAGGCTCCGTACACACTCATAGTGAGAATATTAGACCATAAAGTG
2825	LN590676.1	4748988	C	G	34	TGCAGGAGCGGAGGACAGCGCGCAGCAGAAAGAGGCTCCGTACACACTCATAGTGAGAATATTAGACCATAAAGTG
2829	LN590676.1	4873730	C	G	44	TGCAGGAGGCCAGATTGGCTCAAATCCCCCATGAGAGGAAGACGCGTGACATAGATTGGAAAAATGACGAGCCCAT
2844	LN590676.1	5134852	A	G	45	TGCAGGGCAATGCAAGCTGTTTGCTCTCTGAATAGAAAAGAAAAAGAGGTGTGTGGGAGCTCTGGGCCGTGCGCGC
2844	LN590676.1	5134852	A	G	56	TGCAGGGCAATGCAAGCTGTTTGCTCTCTGAATAGAAAAGAAAAAGAGGTGTGTGGGAGCTCTGGGCCGTGCGCGC
2845	LN590676.1	5170271	C	G	28	TGCAGGGAGTTTTCAACACTCACTGATGGCTGCTTCCAAAAACCAGAGGGGTATCGACGAGAAAAAACCCAACACT
2848	LN590676.1	5282692	A	C	34	TGCAGGGCTACGTCAGTGGTGTGGTAGTCCAGGCAGCCTTGGGGTCAGAGACGGCAGGCAGGGTATCTGTTTAATG
2854	LN590676.1	545380	A	G	27	TGCAGGATTTCCGCAGAGGGTACGCACGGAGACACTTTTTTATTTTTTTTATTTACAAAAAGCATCGGAATGGTCA
2854	LN590676.1	545380	T	C	37	TGCAGGATTTCCGCAGAGGGTACGCACGGAGACACTTTTTTATTTTTTTTATTTACAAAAAGCATCGGAATGGTCA
2859	LN590676.1	551380	T	C	31	TGCAGGGGTCACATTGACTGTACCCCTGTAACCCTCTCCCTGACCCTGAAAACAAGAGGTGGTCACCTCTACTTCC
2860	LN590676.1	551383	C	T	29	TGCAGGTGTGACCTGTCAACGCTGGGACGCCCTCTTTCCTCACAACCATTCATACACACCGCACAACTATAAATGC
2861	LN590676.1	558035	G	C	32	TGCAGGACTTCTTGCTCTTGCTGCATTTGTGTGCACAGTTATCCAGCGAGAGACTTCTACTTCGAAGTGATTCCGG
2861	LN590676.1	558035	A	G	65	TGCAGGACTTCTTGCTCTTGCTGCATTTGTGTGCACAGTTATCCAGCGAGAGACTTCTACTTCGAAGTGATTCCGG
2864	LN590676.1	5656716	T	C	24	TGCAGGTTTGTAATATTAATGATCTGCGGTGGGTGGCATGATTGCGGGTGGGAGGGTAATCGCAGAATGTGCTGCT
2864	LN590676.1	5656716	T	C	69	TGCAGGTTTGTAATATTAATGATCTGCGGTGGGTGGCATGATTGCGGGTGGGAGGGTAATCGCAGAATGTGCTGCT
2865	LN590676.1	5656952	C	T	12	TGCAGGGGAGGACGTGGCCTGCAAATCCTCACTGTAATTACATTAAATATCATACACACAGTACAAACAGTGATCA
2865	LN590676.1	5656952	G	A	20	TGCAGGGGAGGACGTGGCCTGCAAATCCTCACTGTAATTACATTAAATATCATACACACAGTACAAACAGTGATCA
2870	LN590676.1	5873496	A	G	19	TGCAGGCCGCAGAAAAAGAACTGCACTGAAGGATATCATTTTGAAACACTGTGTGGCCATGAAGAATCTGAGTGAA
2870	LN590676.1	5873496	T	C	72	TGCAGGCCGCAGAAAAAGAACTGCACTGAAGGATATCATTTTGAAACACTGTGTGGCCATGAAGAATCTGAGTGAA
2879	LN590676.1	6086009	T	G	60	TGCAGGCTTGATCCAACATCTCTGCCATTCTACTCATTCACATTATCTGCATGCATTGCATTAGCCATATGTAATT
2879	LN590676.1	6086009	A	T	73	TGCAGGCTTGATCCAACATCTCTGCCATTCTACTCATTCACATTATCTGCATGCATTGCATTAGCCATATGTAATT
2894	LN590676.1	6422458	T	C	33	TGCAGGTAATGTGCTTGTGTGTCTGAATTCTTGTAGCTGTGATTTTAACTGCCCTTCATTCTTCACTAGTACAGCC
2895	LN590676.1	6422461	G	A	14	TGCAGGTGAGTGCGGGTGTTTGGACCTCCCACATCAAGCATATGTGTTTTTGATTCATAGTGATGGTTGCAAACAA
2899	LN590676.1	6534833	C	T	33	TGCAGGTCTCAGCCTCCTCACCATTTTTTCAAACTGACCCCAACTCGGAATTAGCAGACATTGACGACCCTACTTT
2903	LN590676.1	6733793	A	G	6	TGCAGGGCTGTGTGTATCGAGTCTATGCATAGTTTTGCATAGTTTTATTAAAGAGAACATAGAGATATTCAGTTTA
2904	LN590676.1	6733796	A	G	71	TGCAGGTCTTCCCTATACACAATCAGTCTCCATTACCCATCCATAGCCTAATAAAGTTCAATGCACAGCTAAAAAT
2906	LN590676.1	6800349	G	T	57	TGCAGGTGATGGAGAACGTCTCTTTCTGGAAGAAGAGAGAAAGGGAGTCTAAACTCAGTGTTCCACAGTAATGAAT
2909	LN590676.1	6935220	G	C	69	TGCAGGCTATTACTAGTACTACAGCAAGAAAACTGATTGTACCAACACCAACCTTTGTTTGTAGCCTCTGTGATAA
2920	LN590676.1	7224492	C	T	34	TGCAGGAGAAAGCACAGGTGGCCCTGACCGAGTACGAGCGCATGCAGTATCCAGCTCAGCCGCAGCGCTTCGGCCG
2921	LN590676.1	7229973	A	G	64	TGCAGGTATAGTTGAGGTTCCGTCTGATGCTCCTCTTAAAGAAACTCTTGCACCCTTCGCAGGTAAAAACGCCATA
2923	LN590676.1	7272677	T	A	11	TGCAGGCAAACATTCAGCACTGCATCTACTGATAAGATCTGCTTTTGTTTTGCTTTAATCATGCATCATGTGTTAA
2926	LN590676.1	728616	A	G	56	TGCAGGAGCGAGTTTTACTGGGTCAGGGTTATAGAGAAATCATGTTCTCTCCACAGGGATCGAGAACAGAAGGAAA
2929	LN590676.1	7424271	G	T	15	TGCAGGTGGAGCGCTGCGCTTCTCTGCTCAAGAGTGAAACGAACTGATTTACCAATGATACAATAACTGTTTTTTT
2931	LN590676.1	754247	A	G	52	TGCAAGTCAAAGCTCAACACTTCTGATCTGTAGACAGACAGAAGATGGAAACGAGAGGGGAGTGGAGGACNNNNNN
2932	LN590676.1	7545108	G	A	8	TGCAGGCCGGATAGAAAAATATTTGGCCCACGCTAATTTCAAATAATGTGGCATGAAAATTCAAATGCAGCATCAG
2932	LN590676.1	7545108	G	A	31	TGCAGGCCGGATAGAAAAATATTTGGCCCACGCTAATTTCAAATAATGTGGCATGAAAATTCAAATGCAGCATCAG
2936	LN590676.1	7681275	A	G	69	TGCAGGTGGATTTTTTTGATGTAGGCTTAGTGATGCAGCCAGTCCTGAAACAGCAGCTGCTACTTTGTGACACATT
2937	LN590676.1	7681278	T	G	23	TGCAGGTCCACCTGCACCTCGGGTCGACACCATACAACAAGACGCACATATGTTAGGAGCAAGTTCGTGTACCAAA
2937	LN590676.1	7681278	C	T	24	TGCAGGTCCACCTGCACCTCGGGTCGACACCATACAACAAGACGCACATATGTTAGGAGCAAGTTCGTGTACCAAA
2939	LN590676.1	7715989	A	G	48	TGCAGGGTAAAAACACTATTTATTATTCCCCCAAGTTACAGCCTGATTGATGATGGTTTTACGATATGTCTTTCAN
2945	LN590676.1	812460	A	G	16	TGCAGGAGGTACTTGAAAAGATTGCCCTCTTGGAATCAGACTTAAAGTGTCAAAAAGATTTAAATGCAGATATCCA
2945	LN590676.1	812460	T	C	41	TGCAGGAGGTACTTGAAAAGATTGCCCTCTTGGAATCAGACTTAAAGTGTCAAAAAGATTTAAATGCAGATATCCA
2948	LN590676.1	8269314	A	C	47	TGCAGGTTCATCTGAATCTGAAGAATTCAGTAGATCACAGAAAGCCAAATAAGTGGTTTCAGAAGGCTTTAAAGCA
2948	LN590676.1	8269314	G	A	48	TGCAGGTTCATCTGAATCTGAAGAATTCAGTAGATCACAGAAAGCCAAATAAGTGGTTTCAGAAGGCTTTAAAGCA
2950	LN590676.1	830320	A	G	8	TGCAGGTAACAATCATAGAAGATAGCGCACAGTCCATAGCACAGAAAAATTACTGTGCCCACCTGCAAATACAAAC
2950	LN590676.1	830320	T	A	49	TGCAGGTAACAATCATAGAAGATAGCGCACAGTCCATAGCACAGAAAAATTACTGTGCCCACCTGCAAATACAAAC
2951	LN590676.1	830323	T	C	17	TGCAGGAAGAACAGCTGTGCTTCTGCTGCTTCACTGTTAGTTTGTCACCCAGGCTTAGGATGAGCTGATCAATCAG
2951	LN590676.1	830323	A	T	62	TGCAGGAAGAACAGCTGTGCTTCTGCTGCTTCACTGTTAGTTTGTCACCCAGGCTTAGGATGAGCTGATCAATCAG
2958	LN590676.1	8591429	C	T	30	TGCAGGGAGGCGACCCCCTCCTCTTTTCGCTCTCCTCCCCTCTTCCCCATGTTTGTCAGAAGTAACTTTGTACTCG
2961	LN590676.1	8622601	C	T	65	TGCAGGGCTCTGCATAACAAAAGCCCACAGCCAGAAGAAAACTTATATCCTATAAATAATGAAGACGTATCTTGTC
2961	LN590676.1	8622601	C	T	75	TGCAGGGCTCTGCATAACAAAAGCCCACAGCCAGAAGAAAACTTATATCCTATAAATAATGAAGACGTATCTTGTC
2965	LN590676.1	872020	T	A	52	TGCAGGGAGTAGTGTGCATGGTAATGTGCTATCCCTGTTAAAAACCAGATCGTGCATGCATCCAATCCAGAATTAG
2967	LN590676.1	8733336	T	C	25	TGCAGGAAGTGCGCCATGAACCAATTTGAACTTAAGCAAGGCACTTAACCCAGGATGCTCCGGGGGATTGTTCCTN
2967	LN590676.1	8733336	T	A	26	TGCAGGAAGTGCGCCATGAACCAATTTGAACTTAAGCAAGGCACTTAACCCAGGATGCTCCGGGGGATTGTTCCTN
2968	LN590676.1	8733806	A	C	13	TGCAGGGATCAAGACTGCAAACTTCTGGTTACCAGCCATGAGCCTAAACCACTGCACCAATTAATGACTAATTGAA
2968	LN590676.1	8733806	A	C	20	TGCAGGGATCAAGACTGCAAACTTCTGGTTACCAGCCATGAGCCTAAACCACTGCACCAATTAATGACTAATTGAA
2990	LN590676.1	9707585	C	T	75	TGCAGGAAAATCTATTATTGTTAAACTGACTAAGTCGTATATGTGACCCTGGACCACAAAACAAGTGTTAAGTTGT
2991	LN590676.1	9716324	C	T	39	TGCAGGTTACTTCTCACCTTGAGGTTTTTAACTTTTGTTCGTGTGAAATCTGAACTGCTCTCACCCGGGCTCACGG
2991	LN590676.1	9716324	A	G	66	TGCAGGTTACTTCTCACCTTGAGGTTTTTAACTTTTGTTCGTGTGAAATCTGAACTGCTCTCACCCGGGCTCACGG
2994	LN590676.1	9766685	T	A	14	TGCAGGGTCTTTATTTAGGAGAGAAAATAGGCCCTCTATGATGTGAAAAAATTCTGATCACAATGGCCTCTCAGCT
2994	LN590676.1	9766685	A	C	37	TGCAGGGTCTTTATTTAGGAGAGAAAATAGGCCCTCTATGATGTGAAAAAATTCTGATCACAATGGCCTCTCAGCT
3002	LN590677.1	10289380	A	G	25	TGCAGGGAAGCTCTCCCAGTTCTGAAAGCAGCAGCCACACCAGTTCCACAGCACCACTGCAGCGCTACAAGACCCT
3002	LN590677.1	10289380	C	T	28	TGCAGGGAAGCTCTCCCAGTTCTGAAAGCAGCAGCCACACCAGTTCCACAGCACCACTGCAGCGCTACAAGACCCT
3003	LN590677.1	10289383	T	C	67	TGCAGGAGACCTTGCTGCTTGGACATCGCAATGACCTGCATTATCCGTGGCTGGCCATTAGAGTTAGTCCTAACCA
3004	LN590677.1	10303980	A	T	22	TGCAGGGTTGTGAAAGAGAGGCTATCGAACCTAGACTACAAACAAACATTGACTGGTGCTTCAAAGACGTCAAGCT
3004	LN590677.1	10303980	C	T	53	TGCAGGGTTGTGAAAGAGAGGCTATCGAACCTAGACTACAAACAAACATTGACTGGTGCTTCAAAGACGTCAAGCT
3008	LN590677.1	10516833	C	T	23	TGCAGGCAGCAGAAGGCATATATCGCCACACAAGGTCCTCTCTCTGAAACCACGGAGGACTTCTGGAGGATGCTTT
3011	LN590677.1	10669645	A	G	71	TGCACTGAAACACCGGCCACATGAGCGCTCAGGGGACCAAACTCCTTAGAACTAGAGCTACAAAATAACCTACGNN
3011	LN590677.1	10669645	G	A	73	TGCACTGAAACACCGGCCACATGAGCGCTCAGGGGACCAAACTCCTTAGAACTAGAGCTACAAAATAACCTACGNN
3012	LN590677.1	10669986	G	A	41	TGCAGGCTGGACATGCGGATCTGTGAGCTGCTCTTGCTGAGGATGGAGAGCTGTGTGCCCCCATTCACACCACTGC
3013	LN590677.1	10669989	G	A	73	TGCAGGCTGAAACACCGGCCACATGAGCGCTCAGGGGACCAAACTCCTTAGAACTAGAGCTACAAAATAACCTGCA
3013	LN590677.1	10669989	A	G	75	TGCAGGCTGAAACACCGGCCACATGAGCGCTCAGGGGACCAAACTCCTTAGAACTAGAGCTACAAAATAACCTGCA
3017	LN590677.1	10875434	A	T	73	TGCAGGCACCCTGGCTCAGTGTTACACAAGTACACTATTCTTTCTCTCTCGCTGTCTGACTCATTCTGCACATACA
3023	LN590677.1	10972370	C	T	47	TGCAGGCATACGTGCCCAACACCTGGCCCTGCCGGCTCTGCTCCGCTCCGCTTTGGGACGGGATGATAATGAGAAC
3024	LN590677.1	10972373	A	G	66	TGCAGGAAGCCATTACACTGTCTTTGTGCGTCAGTCAGTAGTAGTAGCTGATCTCAGAACTGGCACAGACCCCAGT
3025	LN590677.1	1099830	T	A	10	TGCAGGACAAAGCAATAAATCCATCAAAGCATAGCCTACTTGATAGCTGATTTTTATGCAGTTTTAGAGCTTTTTA
3025	LN590677.1	1099830	T	G	57	TGCAGGACAAAGCAATAAATCCATCAAAGCATAGCCTACTTGATAGCTGATTTTTATGCAGTTTTAGAGCTTTTTA
3026	LN590677.1	11011489	G	T	27	TGCAGGTGTACCTGACCCTCTGCTCCTGTCTCGCCCCCATCTGAGTCACATTAACAGGGTACCAGGGTGTCCACGG
3026	LN590677.1	11011489	C	T	73	TGCAGGTGTACCTGACCCTCTGCTCCTGTCTCGCCCCCATCTGAGTCACATTAACAGGGTACCAGGGTGTCCACGG
3027	LN590677.1	11011492	C	T	26	TGCAGGGCTCTCCTCGCTGACCCTCATGACCTTCAGCTCGGCAAACGCAAGATAGAGACTCGCCTCTGTCCCACCG
3027	LN590677.1	11011492	G	A	75	TGCAGGGCTCTCCTCGCTGACCCTCATGACCTTCAGCTCGGCAAACGCAAGATAGAGACTCGCCTCTGTCCCACCG
3033	LN590677.1	11130877	G	A	55	TGCAGGAGCTTTCCTTTTGGACCTGATACTGTGAGCGCCTCCACAATGCAGTGCTGCATCCTGAACAAATAAAAGG
3039	LN590677.1	11216548	G	C	25	TGCAGGTTTAAGGGGCTAGTGCAGAGACAACTTTAACTTCTAGAACGGCCTTTTCTGTCATTGAGACATGCGGAAC
3039	LN590677.1	11216548	G	A	64	TGCAGGTTTAAGGGGCTAGTGCAGAGACAACTTTAACTTCTAGAACGGCCTTTTCTGTCATTGAGACATGCGGAAC
3041	LN590677.1	11253862	C	A	20	TGCAGGAAACATTTAAAGAGCGGAATCGCTCTCACTTATATGAGATCAGAGTGATGGGACGATCATTACCTGGCAA
3043	LN590677.1	11265841	G	T	24	TGCAGGAAACTTAGTCCCAGATTCGTTGGCCCCTTCACCATCAAGGAACAGATCAATCCCATCTCCTACAGATTCC
3043	LN590677.1	11265841	C	T	59	TGCAGGAAACTTAGTCCCAGATTCGTTGGCCCCTTCACCATCAAGGAACAGATCAATCCCATCTCCTACAGATTCC
3044	LN590677.1	11265844	C	T	11	TGCAGGGCAGGCGCAGCCTGATGTCACGGGTGGACAGCCAGACCTTCTGCCCCGTTTGGTAGGTGGGAGAAGGTGT
3044	LN590677.1	11265844	G	T	27	TGCAGGGCAGGCGCAGCCTGATGTCACGGGTGGACAGCCAGACCTTCTGCCCCGTTTGGTAGGTGGGAGAAGGTGT
3053	LN590677.1	11439769	G	A	22	TGCAGGATGAAGTTAGTTGCTCGGAAGTGAGGTGAGTACGGAGGTTCAATCAGATGACCCGCGCCAGGATATGTCA
3053	LN590677.1	11439769	T	C	71	TGCAGGATGAAGTTAGTTGCTCGGAAGTGAGGTGAGTACGGAGGTTCAATCAGATGACCCGCGCCAGGATATGTCA
3057	LN590677.1	11553032	G	T	15	TGCAGGAAGATCTCAGTGCTTTTTTTGACAACAGCATGCAGATTTATAAATGATTCTCATTACGAATTTGGGAAGA
3057	LN590677.1	11553032	A	T	42	TGCAGGAAGATCTCAGTGCTTTTTTTGACAACAGCATGCAGATTTATAAATGATTCTCATTACGAATTTGGGAAGA
3062	LN590677.1	11858018	G	C	16	TGCAGGAAACTCATCTGACAGAAAAAGAACATGGAAAATTAAAGAGAAATGGTTATAACCAGGTATATGCTGCTTC
3062	LN590677.1	11858018	G	A	20	TGCAGGAAACTCATCTGACAGAAAAAGAACATGGAAAATTAAAGAGAAATGGTTATAACCAGGTATATGCTGCTTC
3066	LN590677.1	11991160	G	A	58	TGCAGGAGGGATCAAAGGTGAGAGGTCAAGCAGCTGGTTAAAGCTCTTTTTTAACCACGCAACATTCTTACGCCAC
3069	LN590677.1	12007670	T	G	8	TGCAGGACTCCGGCTGATAATATCATTAACTCTGATTTAATTGCAGCATTGAGATGCCACCTGAAGATGTTTATTG
3069	LN590677.1	12007670	A	C	10	TGCAGGACTCCGGCTGATAATATCATTAACTCTGATTTAATTGCAGCATTGAGATGCCACCTGAAGATGTTTATTG
3070	LN590677.1	12026796	G	T	8	TGCAGGACGCCGGCTGATAATATCATTAACTCTGATTTAATTGCAGCATTGAGATGCCACCTGAAGATGTTTATTG
3070	LN590677.1	12026796	A	C	10	TGCAGGACGCCGGCTGATAATATCATTAACTCTGATTTAATTGCAGCATTGAGATGCCACCTGAAGATGTTTATTG
3071	LN590677.1	12059447	G	A	42	TGCAGGAAGGGGGGAAATTGCAAACACCTGTTGAAGACATGCGCAGTCAAATTATAGCCAGATACTGTAATGGTAC
3071	LN590677.1	12059447	T	A	65	TGCAGGAAGGGGGGAAATTGCAAACACCTGTTGAAGACATGCGCAGTCAAATTATAGCCAGATACTGTAATGGTAC
3075	LN590677.1	12103596	C	G	9	TGCAGGAAGGGGGGAAATTGCAAACACCTGTTGAAGACAAGTACAGTCAAATTATGGCCAGATACTGTAATGCCAC
3075	LN590677.1	12103596	T	A	36	TGCAGGAAGGGGGGAAATTGCAAACACCTGTTGAAGACAAGTACAGTCAAATTATGGCCAGATACTGTAATGCCAC
3077	LN590677.1	12116295	T	C	50	TGCAGGTGTCTGGCAGAACCCCTCATGACCTACAGACTCCACAAAGACTTCATCATGGCAGTCAGTGAGTTCTAGC
3078	LN590677.1	12116298	A	C	30	TGCAGGGAACAGAATGACTTCCTGTTTTTCATTGATAACATGCCATTTTAAGAAATGAAAGATTATGGGGATTATT
3078	LN590677.1	12116298	C	A	49	TGCAGGGAACAGAATGACTTCCTGTTTTTCATTGATAACATGCCATTTTAAGAAATGAAAGATTATGGGGATTATT
3079	LN590677.1	12151902	T	A	38	TGCAGGTATACAGCGGCAAATAAACAAACACACTTCAGTAGCACATAAAACATACACAAATAATAACATCAGAAAG
3080	LN590677.1	12151905	A	G	42	TGCAGGTCTTGTGTATGTTGGGGAGACGTGGTGTTGTCCTGAGGATATTCCCTGTGAAGAGATGAGAGAGCTGGAA
3084	LN590677.1	12301704	C	A	41	TGCAGGCATCCTCACCCTCTCTTCCTCTGTCCCGCCGCCCCCACATATGTGACACACAAGCATGACAAACGAATAG
3085	LN590677.1	12406663	A	T	20	TGCAGGCGGGAATCACACACACTTCCATACTTTCACATTAAATGTGTTCTAACCAGACATTCACTCAGCCTTTTCA
3088	LN590677.1	12423288	G	T	23	TGCAGGGTAATTCACCTCCGAAGGATCCATTAAATAGTATGTCAGATCAACTTCCCGAGGGTTAATTTACTTTGCA
3088	LN590677.1	12423288	G	C	56	TGCAGGGTAATTCACCTCCGAAGGATCCATTAAATAGTATGTCAGATCAACTTCCCGAGGGTTAATTTACTTTGCA
3091	LN590677.1	12461293	G	A	55	TGCAGGAGCTTTCCTTTTGGACCTGATACTGTGAGCGCCTCCACAATGCAGTGCTGCATCCTGAACAAATAAAAGG
3093	LN590677.1	12532385	T	A	20	TGCAGGTTATTCTTAAATCGTAATCATGCAAATAGGTCATCGGGTGTTTATACTGAAGTCTCAAAGGGAACAGTCG
3093	LN590677.1	12532385	G	A	62	TGCAGGTTATTCTTAAATCGTAATCATGCAAATAGGTCATCGGGTGTTTATACTGAAGTCTCAAAGGGAACAGTCG
3095	LN590677.1	12561942	G	T	54	TGCAGGATATTCCAGAAAGAAAACATTTAGTAAGTTAAGTAACTATAACTTTTATTAAGTTTGACTTTCCAGAGAA
3096	LN590677.1	12659420	T	C	25	TGCAGGCAGTTGGAGGAGGACTTCTTTGTGAGTGTCGAACACTTGAAAGTGTTCCCAAGAAAATATGTTTATATTA
3103	LN590677.1	12816203	C	T	17	TGCAGGATCCTCATATGCGATATAGCCTACCAGCTGGGCAAACTTGTTTATGTTTGCAGACGTGGTGTAATGATGC
3103	LN590677.1	12816203	G	A	55	TGCAGGATCCTCATATGCGATATAGCCTACCAGCTGGGCAAACTTGTTTATGTTTGCAGACGTGGTGTAATGATGC
3108	LN590677.1	12884163	G	A	50	TGCAGGGTTTAGATCCAACTCCAATCAAGCACACCTGAACCAGCTAATCAGGGTTTTGGGGTTCATTAAAAATTAC
3111	LN590677.1	12900628	C	T	10	TGCAGGAGTCCGTGATGATGCAATTTTGTGGCAACAAACTGGACAAAAAGGACTTCTTCGGCAAATCGGACCCCTT
3112	LN590677.1	12939298	G	A	41	TGCAGGCCACAACAATGAAAAAGGTTGGACCTACTGCTGCAATCGCCCCAGCTACTGCCAGTGGCTTAAGACAAAC
3122	LN590677.1	13319638	C	G	14	TGCAGGTCTGTGTGCTTGTTGTAGGTGGCTGCCTCTTTAAACTTGTTCCAGTCTGTGCACTGAAAGCAGTCCTGTA
3123	LN590677.1	1336657	C	T	23	TGCAGGAGCAGATGGAGCAGACACGAGCTCACGGGTCACTGCATCAGCACCACGACGAACGAGGACATCTGGAGCT
3123	LN590677.1	1336657	G	A	60	TGCAGGAGCAGATGGAGCAGACACGAGCTCACGGGTCACTGCATCAGCACCACGACGAACGAGGACATCTGGAGCT
3136	LN590677.1	13906463	A	C	11	TGCAGGTCAATCAAAAAAGAAACCCTGAAGCATGCCACCAGACTTCCTGATTTCCACTCCATTTCTGTGCAGCCGN
3144	LN590677.1	1413593	C	G	46	TGCAGGAGCCGCTGGTTGTGTGTGGAGAGGGTTCTGGAGATGTTCTCCTGTCTGAAGCGGTTGTGACTGAAGGGGT
3144	LN590677.1	1413593	G	T	74	TGCAGGAGCCGCTGGTTGTGTGTGGAGAGGGTTCTGGAGATGTTCTCCTGTCTGAAGCGGTTGTGACTGAAGGGGT
3145	LN590677.1	1413596	G	C	65	TGCAGGTCCAGGAGGCCCTAAACACGGCCGAGAGCCACAACAACCACAGCACACACCTGCTCCACCACATCCAGAC
3145	LN590677.1	1413596	G	A	68	TGCAGGTCCAGGAGGCCCTAAACACGGCCGAGAGCCACAACAACCACAGCACACACCTGCTCCACCACATCCAGAC
3151	LN590677.1	1740599	G	A	9	TGCAGGTGAGTAAAGTAAAGAATTCACATTTCATATCTTGCACACTATAACTAGATGTTTAAGAAAAGTACCTGAT
3151	LN590677.1	1740599	G	A	39	TGCAGGTGAGTAAAGTAAAGAATTCACATTTCATATCTTGCACACTATAACTAGATGTTTAAGAAAAGTACCTGAT
3154	LN590677.1	1763787	G	A	34	TGCAGGCCACTGCTTGGTTTTCAGTTGGTGAAAGACTGGAGTCTGTGGTGGTAATTTTTGGATCACTGGATGTAGA
3155	LN590677.1	1767156	A	T	24	TGCAGGAGAAGGCCTTCTGAATTATAAATTGATCAGCCAAAGCATGCATGTATTATTTACAAAGCCAAAGGTGAGG
3155	LN590677.1	1767156	A	C	59	TGCAGGAGAAGGCCTTCTGAATTATAAATTGATCAGCCAAAGCATGCATGTATTATTTACAAAGCCAAAGGTGAGG
3157	LN590677.1	1799824	G	T	7	TGCAGGGGGAGTCACTTATCATCATCTCAGTTCTTATCAGTGGCCAGACACACAATTTCACACCATTTCCACTGTC
3157	LN590677.1	1799824	A	T	47	TGCAGGGGGAGTCACTTATCATCATCTCAGTTCTTATCAGTGGCCAGACACACAATTTCACACCATTTCCACTGTC
3160	LN590677.1	1834056	A	C	61	TGCAGGACTGGAGCAGACTGCAGGTTTAGAGACAGGTGGAGTAGTGGGCGTCTTCTTCAGTCCAGACACAGGAGCA
3162	LN590677.1	1881692	C	T	71	TGCAGGACAGTCGATATCCCACATAAAGATGTGAGTAAAAAGTAGATTGTACTTGTGTAAAGGTATAGATACTGTT
3164	LN590677.1	190426	A	G	52	TGCAGGTGAACAGAAAGACAGGGACAGGACAGACTCAGTAGTGGAACTGATCGTGGAACAGTGTGCCTCGCTGGAA
3167	LN590677.1	1916605	G	T	74	TGCAGGTGTGTTTGTGAATCTACACCTTCTTGTGTATCTATACATGTTAGTGCAAGACCGGCCTTCCCATTTCTGT
3168	LN590677.1	2006931	T	G	20	TGCAGGAGCGCCCTGGAGCCTTGCCGAACATCACAGCACTGATTATGCCCTCAACAGCTGCCAAGAGTAATCTGAA
3168	LN590677.1	2006931	G	A	25	TGCAGGAGCGCCCTGGAGCCTTGCCGAACATCACAGCACTGATTATGCCCTCAACAGCTGCCAAGAGTAATCTGAA
3171	LN590677.1	2118236	C	T	62	TGCAGGATCTCTCTGCAATCACAATTTCTCCCTTGGTCAAAGATGGCCATACAACTTGTATTCAGAGAATTAAAAA
3171	LN590677.1	2118236	G	A	64	TGCAGGATCTCTCTGCAATCACAATTTCTCCCTTGGTCAAAGATGGCCATACAACTTGTATTCAGAGAATTAAAAA
3173	LN590677.1	2167578	G	A	32	TGCAGGCTGGTGACGGTAAGTAGGCGGGCGTCATCTGACACTGATGCAATAGGAACGATGAAAGGGCTGTCTGGGA
3189	LN590677.1	2723755	C	T	17	TGCAGGGACACGCTCTCCGACTGGCTGGTCCCAGCTGGCACACACTTCCTACCAACCCACAGTCACATGCAATCAA
3189	LN590677.1	2723755	G	A	18	TGCAGGGACACGCTCTCCGACTGGCTGGTCCCAGCTGGCACACACTTCCTACCAACCCACAGTCACATGCAATCAA
3191	LN590677.1	2726104	C	T	17	TGCAGGGACACGCTCTCCGACTGGCTGGTCCCAGCTGGCACACACTTCCTACCAACCCACAGTCACATGCAATCAA
3191	LN590677.1	2726104	G	A	18	TGCAGGGACACGCTCTCCGACTGGCTGGTCCCAGCTGGCACACACTTCCTACCAACCCACAGTCACATGCAATCAA
3194	LN590677.1	2841150	G	A	66	TGCAGGCTTTTCTGCCAGTGTGACGGCTTTCCGCTGCAGCTCTATGCCCTAAGGTCCTCTTGTTCAGTGGTGAGAT
3195	LN590677.1	2841153	C	T	51	TGCAGGGCACTTACACACTCTGCGCTCCCACAGGCTTCACCCCTCACATCACGGCTCTGCCCGTCTATCTGTGTGC
3196	LN590677.1	2958253	G	A	56	TGCAGGGTGTCCAGGCTTAGACTGGTGGAGTAGTCACATCCAAAGGTCTGGATGAGGTGGTGGGAGAAGAGTCGCT
3196	LN590677.1	2958253	G	A	59	TGCAGGGTGTCCAGGCTTAGACTGGTGGAGTAGTCACATCCAAAGGTCTGGATGAGGTGGTGGGAGAAGAGTCGCT
3198	LN590677.1	2963235	A	G	11	TGCAGGAAGCCAAACCACAGGTGGAAGAGACTCAAACTGGCCAACTCCATTGAAAAGTAGTAGTAGAGGATACAGG
3198	LN590677.1	2963235	C	T	32	TGCAGGAAGCCAAACCACAGGTGGAAGAGACTCAAACTGGCCAACTCCATTGAAAAGTAGTAGTAGAGGATACAGG
3199	LN590677.1	2963238	G	T	13	TGCAGGGTCTCCTGTGCTTCCTGAACAGCCAGTCTCTGGAGAACGACATAAAAGAGCAGGTTACAAACTACCTGTT
3199	LN590677.1	2963238	T	C	25	TGCAGGGTCTCCTGTGCTTCCTGAACAGCCAGTCTCTGGAGAACGACATAAAAGAGCAGGTTACAAACTACCTGTT
3201	LN590677.1	2995129	T	G	21	TGCAGGACAAACGCATGTTAATCGTCTCTGCAGACTTCCTAGTAAGCTGCAGCCAAATAGCCAAAGCATTTCAAGG
3201	LN590677.1	2995129	A	T	43	TGCAGGACAAACGCATGTTAATCGTCTCTGCAGACTTCCTAGTAAGCTGCAGCCAAATAGCCAAAGCATTTCAAGG
3203	LN590677.1	3058149	G	A	72	TGCAGGTGAGCGGTGTGGGACAGCAGGCTGGAGAGGGTGTTTCGTGGAGAGTCGGGCATCACGGGGAAGAGCGCGC
3203	LN590677.1	3058149	C	T	73	TGCAGGTGAGCGGTGTGGGACAGCAGGCTGGAGAGGGTGTTTCGTGGAGAGTCGGGCATCACGGGGAAGAGCGCGC
3205	LN590677.1	3096122	C	T	9	TGCAGGTGTTGCTGTTGTTACTTTATAAAAATGATTTGACGTTTATACTTTTATTGCCATATTTAGTAATATTTGC
3205	LN590677.1	3096122	T	G	40	TGCAGGTGTTGCTGTTGTTACTTTATAAAAATGATTTGACGTTTATACTTTTATTGCCATATTTAGTAATATTTGC
3209	LN590677.1	3208523	A	C	57	TGCAGGAACGAGCATTTTCCTTTTGCAAATGGGGACAAACACATCAACTGTTCTTTTAGTTTTTCATGTCGCACGT
3209	LN590677.1	3208523	C	T	69	TGCAGGAACGAGCATTTTCCTTTTGCAAATGGGGACAAACACATCAACTGTTCTTTTAGTTTTTCATGTCGCACGT
3223	LN590677.1	3704276	C	T	24	TGCAGGCAGTTGTCTGTATGAATGCATTTATTCCATCTGTCTTCCCATCAGTCATTGTGTGAACGTTGCTTTTTGT
3225	LN590677.1	3728460	C	A	25	TGCAGGCCTAAACTCCAACAGTCCACCTCACTGTTCATCTCACTCAATAACTCAATCTGAGGAAGACCTTCTGTTA
3225	LN590677.1	3728460	A	G	36	TGCAGGCCTAAACTCCAACAGTCCACCTCACTGTTCATCTCACTCAATAACTCAATCTGAGGAAGACCTTCTGTTA
3230	LN590677.1	3828189	T	C	14	TGCAGGAACGAGTACCTCCACTCTGGTCTATACTCATCCTTCACAGTCAGTTCCCTCCAAAGCCCGCCTCCGTTGA
3233	LN590677.1	3847711	T	C	28	TGCAGGCTAATGGAGGAATGTTAACCAATAGAGACATAGCAATTTAGCAATTGTTTCAGCAAACTCACACATGGCA
3237	LN590677.1	393323	A	C	35	TGCAGGACCTGCGGACATGGGATGCTTATCTGAGACCGAGAAGTTGTCAGCAGCAGGATTTTGCTTTCAGCTTTAT
3248	LN590677.1	4032685	G	A	35	TGCAGGAAAACACTGTGTTTGAGGGTGCAGAAACTGTGTCTTATTGAGACGATGCTCTGCAGTTAATGGGTGCCAA
3248	LN590677.1	4032685	T	A	38	TGCAGGAAAACACTGTGTTTGAGGGTGCAGAAACTGTGTCTTATTGAGACGATGCTCTGCAGTTAATGGGTGCCAA
3254	LN590677.1	4116921	T	A	21	TGCAGGGAGACAAATTCATGTTTANAAATGACTAATATTCCATATGGTTGCACAATTAGTGAGGTCCTAAATTGCA
3254	LN590677.1	4116921	T	G	22	TGCAGGGAGACAAATTCATGTTTANAAATGACTAATATTCCATATGGTTGCACAATTAGTGAGGTCCTAAATTGCA
3256	LN590677.1	4231863	C	G	32	TGCAGGACACCATCCTCTAGGAAGTGACATCACTGGAGGAAACACGGCTGCAGAAACATCAAAACGTATTATCAAT
3257	LN590677.1	4232782	C	G	32	TGCAGGACACCATCCTCTAGGAAGTGACATCACTGGAGGAAACACGGCTGCAGAAACATCAAAACGTATTATCAAT
3260	LN590677.1	4283910	G	A	25	TGCAGGATAAGTGTAATATATGAGTGTGCTGGTTAGGAAATCGGAAAATGACTTCCTAATACATGTCGGAATGTTA
3260	LN590677.1	4283910	A	T	56	TGCAGGATAAGTGTAATATATGAGTGTGCTGGTTAGGAAATCGGAAAATGACTTCCTAATACATGTCGGAATGTTA
3262	LN590677.1	4303420	T	G	37	TGCAGGTTACGTGCTTCGTCCAGCCTCCGATAACTGCGGGAGCCGCTGTTGACGCTGCCGCTGCCGCTGCCTCCGC
3262	LN590677.1	4303420	G	C	38	TGCAGGTTACGTGCTTCGTCCAGCCTCCGATAACTGCGGGAGCCGCTGTTGACGCTGCCGCTGCCGCTGCCTCCGC
3265	LN590677.1	4371639	C	T	49	TGCAGGGTGGGGATGTCTAAGTTATACCAATAGAGATATTACTTGCGCTCTAAAGGGAGTAGAGCGCACTTTAGGA
3266	LN590677.1	4371642	G	A	9	TGCAGGCGCGGATTCTATCTGTTTAAACCTCCCATGTGGGTAGTGATTTCTCATGCCCTCAGCTAAGGGGCGAGAT
3271	LN590677.1	4512914	C	A	47	TGCAGGCCAGTGAATACTAATGCCATTTTATATACATCATTAATCAACTTTAATGCTTTATTTGAAATCTTCAAAG
3281	LN590677.1	4604423	G	A	74	TGCAGGGGCTGAATAAGAACTGCTCAGAATTACACCCAGTGCCACACTTCAGTACGTACTGCACCCTTCCCACAAT
3289	LN590677.1	4811821	C	G	35	TGCAGGTTGGTCTACAGCATTGTTTCCCAATCCTGCTAATCGAGCATGTACCCAACACGTTTGGTACATGTCCCTT
3289	LN590677.1	4811821	G	A	41	TGCAGGTTGGTCTACAGCATTGTTTCCCAATCCTGCTAATCGAGCATGTACCCAACACGTTTGGTACATGTCCCTT
3290	LN590677.1	4811824	C	G	44	TGCAGGAATGATGCCAATGCGAAGTCCACATGGCATAAGGGTCTCCTCCATAGAGTTGTCGTCCACACCTGCTTCT
3304	LN590677.1	5160155	A	G	28	TGCAGGTGTGTGGGACAGGACGTTTGGCGCCGATGTGAATAGCTGCTGGAATATAGTGTAAAAATAAGATTTGAAG
3308	LN590677.1	5195467	T	C	19	TGCAGGATGAAAATCTAGATAGATAATATTAGGTGAACGCTGAAGGTTTGTAGGTGAGAGACATCACACACCTTTG
3313	LN590677.1	5376971	A	T	8	TGCAGGGGATAATAATAATAATTATTAAAAAAGAAAAAACATAGCAAACCAACCCAAGATCTCCCAAGAACCAGCT
3313	LN590677.1	5376971	A	G	51	TGCAGGGGATAATAATAATAATTATTAAAAAAGAAAAAACATAGCAAACCAACCCAAGATCTCCCAAGAACCAGCT
3316	LN590677.1	5469675	C	G	10	TGCAGGCTGTCTGCCATTAAAGTAACTATTGCACTACATTTAATTAGACTTGGCCAGCTGACATTTTAAAAGCATT
3319	LN590677.1	5480554	G	A	45	TGCAGGGGGTGCTGTGTGGGATCAGAGCCAATGAATGGGAATGTGGTTATTATCTCAGTGCGAAGCCAGCACTCTG
3325	LN590677.1	5690074	G	A	33	TGCAGGATAGGGAGCAAAGAACAGATCAGACATGCTAGGCTTGACTTCACTTGAGCTGAATAATGACACTATTGTC
3329	LN590677.1	5722835	T	C	15	TGCAGGGTAACATAACGAGGCCATTAAGCGTATAAATAGTGCATATATATTTTGAATTTGCAAACGCCTGGTCAAT
3336	LN590677.1	5796522	C	G	72	TGCAGGAGACAGCTGTTAATGTCAGTTTAACAACATGTTTTTCAGCTAATCTGCAAATAAAACCGACACACGCTCT
3341	LN590677.1	5854774	G	C	17	TGCAGGGTTGCCAGCCAGTTATTGTAAATTGTACAGTAGTCTAACTGTAATTTAATGTACAGAATTTTACTGTAAT
3341	LN590677.1	5854774	G	T	30	TGCAGGGTTGCCAGCCAGTTATTGTAAATTGTACAGTAGTCTAACTGTAATTTAATGTACAGAATTTTACTGTAAT
3343	LN590677.1	5948539	G	A	47	TGCAGGATGCCATGCTTTACTCACATTTACACTTGTTACTTTGTGCCATGGTCATATGACTTGACGGTGTGAGTGT
3343	LN590677.1	5948539	A	T	48	TGCAGGATGCCATGCTTTACTCACATTTACACTTGTTACTTTGTGCCATGGTCATATGACTTGACGGTGTGAGTGT
3348	LN590677.1	6110936	C	T	36	TGCAGGGAATTTGGGGCTTATTGTTGCTCGCGGCAGCCTGTTTGATACTCGTCCATATTCTTTCTCCCTTTCTGGG
3355	LN590677.1	6310896	C	A	8	TGCAGGTCCGTCCCCAAAAGACGAGTGGACAAGCAGAAGCCCACAAATTGTGATCAATTCCAATTTATGGTTTTTG
3355	LN590677.1	6310896	T	C	57	TGCAGGTCCGTCCCCAAAAGACGAGTGGACAAGCAGAAGCCCACAAATTGTGATCAATTCCAATTTATGGTTTTTG
3356	LN590677.1	6439109	G	A	25	TGCAGGGCAACACTACCTGCTGACCGACCAGCCCCTCCACCGTGGAGGGATCCGACTTGTCTATACTCACACCTAC
3356	LN590677.1	6439109	T	A	42	TGCAGGGCAACACTACCTGCTGACCGACCAGCCCCTCCACCGTGGAGGGATCCGACTTGTCTATACTCACACCTAC
3359	LN590677.1	6483858	A	C	59	TGCAGGGAGTGGCCCTGGAGCCCGAGCACATCCGCAGCCCTGCCATCTTCAGGTGAGAAACTCTCGAATCCAATCA
3359	LN590677.1	6483858	C	A	64	TGCAGGGAGTGGCCCTGGAGCCCGAGCACATCCGCAGCCCTGCCATCTTCAGGTGAGAAACTCTCGAATCCAATCA
3368	LN590677.1	68201	C	T	71	TGCAGGAAGCATTCATGACTCTGTGCCAAAAAAACTGCTGTCCCTAAATATTTAATCCAAAATGGCTTCCACTGAG
3369	LN590677.1	68204	A	C	52	TGCAGGGGGCTCATGTTCAGAACTGTTTGACAGAGAGAGGTGAGAATGTGAGAGATTACAGCAGCTGAGTCGTGCT
3372	LN590677.1	6906125	G	A	22	TGCAGGTCAATGAGGCTTTATGGGATTAACACCCCCAGATTAGACCCCATACTTAAAATCATTTGCTGGCATCAGC
3372	LN590677.1	6906125	C	A	47	TGCAGGTCAATGAGGCTTTATGGGATTAACACCCCCAGATTAGACCCCATACTTAAAATCATTTGCTGGCATCAGC
3389	LN590677.1	7154033	A	T	30	TGCAGGACGGAAAAAGAAACATTTCATCCATTCCGTCTGTCATTTGAGCAAATATAAGCAGAAAGACAGAATGCCT
3390	LN590677.1	7154036	C	A	65	TGCAGGATCATATGCTTTAATCAGCTGACTACTGGAGAGCTGCACTTCCGCTTTGACTAATCCGTCAGCACTGATC
3392	LN590677.1	7195700	T	A	16	TGCAGGTTCTGCAGTGTGGACCACTTTGTGTTAGATGTATAGGTGTTTGGATGTTTGTGCTTGATCAGTTTTGGAT
3392	LN590677.1	7195700	A	G	48	TGCAGGTTCTGCAGTGTGGACCACTTTGTGTTAGATGTATAGGTGTTTGGATGTTTGTGCTTGATCAGTTTTGGAT
3393	LN590677.1	7224679	A	G	12	TGCAGGGTAAACAAAGTGATATTTTTACTGACTGACTGAAGTCAAGGATGAACAAGCCTTGTTTTAGTGCACTGCA
3393	LN590677.1	7224679	T	C	56	TGCAGGGTAAACAAAGTGATATTTTTACTGACTGACTGAAGTCAAGGATGAACAAGCCTTGTTTTAGTGCACTGCA
3394	LN590677.1	7224682	C	A	56	TGCAGGTCTCACACCACCACTAGAGAGCGCCACCATCTCAACTACTTCAAGTGTAACGTCACTTCACAGACTTTAA
3395	LN590677.1	7257874	A	T	75	TGCAGGACGCGTTGCAGGCGCCATACCACACAGTGATGCAGCTGGTCAGGATGCTCTCGATGGTGCCTCTGTAGAA
3411	LN590677.1	790136	C	T	34	TGCAGGTTGAGGATCCTGTGTTGGTGGTACATGGTGTTAAGTGCTTGATCCTCGGCAGTGATGATCAGGCTCTCCA
3415	LN590677.1	7989976	T	A	59	TGCAGGATGAATGAATTAACAGTTAACGTTACCATGTTTCAGTCAGAGCACTTCCGGCTAGTCATTAGAATTAGTA
3416	LN590677.1	7989979	T	C	8	TGCAGGTGTCCTTCCCCTCCACCTGCTCAAACCCAGCATTATTATTATGGCAAGGACATATAGAACCTCTATTTAC
3417	LN590677.1	8000087	A	T	32	TGCAGGGGGCAGAATTTGACCAATAGAGAATCAGACTATTTCTTTCTTGTGCGAGAGATACCAAATGTGGCTTCAA
3417	LN590677.1	8000087	T	C	70	TGCAGGGGGCAGAATTTGACCAATAGAGAATCAGACTATTTCTTTCTTGTGCGAGAGATACCAAATGTGGCTTCAA
3423	LN590677.1	8078878	A	G	47	TGCAGGCTTTTAGGCTTTCACCCACGAGAACTGAAATTATTACCTCAATAATAAAATACAATTACAACATTATCAC
3424	LN590677.1	8078881	A	G	34	TGCAGGGTTACTGGGAGGAGCTACAGCTCGTCTTGGACAGGATGAGGTACTTTGAGGCAGTACCGAGCCCACGCTT
3424	LN590677.1	8078881	A	G	58	TGCAGGGTTACTGGGAGGAGCTACAGCTCGTCTTGGACAGGATGAGGTACTTTGAGGCAGTACCGAGCCCACGCTT
3430	LN590677.1	8271217	T	A	59	TGCAGGATGAATGAATTAACAGTTAACGTTACCATGTTTCAGTCAGAGCACTTCCGGCTAGTCATTAGAATTAGTA
3431	LN590677.1	8271220	C	T	8	TGCAGGTGCCCTTCCCCTCCACCTGCTCAAACCCAGCATTATTATTATGGCAAGGACATATAGAACCTCTATTTAC
3437	LN590677.1	8398765	C	A	53	TGCAGGAGATGCACTGGGTGAATTTAAGTAGGTTGAACACACACAGTTTCACTCGCTGCTCAACACTGACTGACCC
3439	LN590677.1	8420573	C	A	66	TGCAGGAAACCCACCTCAATTTAGTTTTTGCTCTTCAACCTAAGAAAAAGTACAGGAAAACAATCACAATACATCC
3442	LN590677.1	8435	A	G	24	TGCAGGCCGACATCAGCCGCAGCCGTCAGAGGCAGGACGACACGCTTCCTTCCTCCACCATAAACACACCTGCAGT
3452	LN590677.1	8700360	A	T	14	TGCAGGAAAAATGGTGATCATCCTACAAACAGAATATTTAACAAGCTTCATGTGAAGTGCCATGATGATTACAGTT
3454	LN590677.1	8729853	A	G	34	TGCAGGACAAGAAAGATCTCGTCTGGTCGGTCACATGCACAGTTTAGTTACATCCAAATGTATAGGAGTTTCTGTG
3454	LN590677.1	8729853	G	T	64	TGCAGGACAAGAAAGATCTCGTCTGGTCGGTCACATGCACAGTTTAGTTACATCCAAATGTATAGGAGTTTCTGTG
3455	LN590677.1	8729856	A	G	58	TGCAGGGTGACAGTGAGGAGGTGAAAGAGGAGAGCCAGAATGCCCACAACTCTAAGATAGATGACTCCTCTCAGCT
3456	LN590677.1	874394	G	A	36	TGCAGGGGGTCCGAACACTTGGCCAAACACATGCTAGTCCCGGGGCATGTGGGGTAATTCTGATGTTACTGACGAG
3457	LN590677.1	874397	C	T	61	TGCAGGAGTGTGCTGAGCTTTTGATTAAGTCATTGTACCAAACCGGTCAGTTGCATCAGGCCGGTTATGGTTGATT
3459	LN590677.1	8803458	G	A	23	TGCAGGAATCATTCCAATATGCCGATTTGATGCTCAAGAAATGCTTATTATTATTATCCATGTTAAAACAGCTGTG
3459	LN590677.1	8803458	A	T	33	TGCAGGAATCATTCCAATATGCCGATTTGATGCTCAAGAAATGCTTATTATTATTATCCATGTTAAAACAGCTGTG
3462	LN590677.1	8807490	C	T	17	TGCAGGAGGTGAAGAGATTCCGTCCACAAAGATTATGGGGAATGGCCCCATTTCCTAACTGCTATAACTTTGACTC
3480	LN590677.1	9089481	T	C	72	TGCAGGAGTTTTGTCAAGGGTGGTGACATTCTGTAAATTGGTATTTTTCCATAAACCAGTCGTCACTGTTCTTTCA
3482	LN590677.1	9258369	G	A	58	TGCAGGACGTTGTCCCTCCATGAACAGGGTTGGACACCCCTGCTGTTGCGTGTCATCAATTTGGCAACCCACATGA
3482	LN590677.1	9258369	A	T	73	TGCAGGACGTTGTCCCTCCATGAACAGGGTTGGACACCCCTGCTGTTGCGTGTCATCAATTTGGCAACCCACATGA
3486	LN590677.1	9288675	C	T	61	TGCAGGCAGGCTGCTCGGGTTCGAGCTCGTCCATCTTGCAGGGCCGCAGATCCTCGAATTCTTCATCCAGGCACAC
3487	LN590677.1	9288678	T	A	8	TGCAGGCCACACAAAACCATTCCTCTGGCCCCGCTGTGCCGTGAAGAGTTCTCAGAGCTGGAGAACTTCTCTGAGA
3489	LN590677.1	9325505	C	T	20	TGCAGGACAGGTGTGCCAGGTGGTGCGTTTTCTGCCATTTCTGCTTCATACACAGCTCTCTCAAAGCGTGGACTGT
3495	LN590677.1	9599806	G	A	43	TGCAGGTTCTTTGTGTTGGTTGATCAATCCGATCTAGTAAAGCGTTGTGGTAAACCTCTAGCAAACTTGGCTGGGC
3497	LN590677.1	9642173	C	G	29	TGCAGGAAAGCTGAGAATCATCACCAAATCAGCTTAAAAANCTCAGAGTGTGTGTGTTTGTGCACCTTACAGATAT
3505	LN590678.1	1000886	G	A	31	TGCAGGCAGCTGAGGCACATGACACCATTTTATGCTTTTGACCTGAGAGAAAGCGAGAAGTGTCAGTCCTCTCATG
3505	LN590678.1	1000886	C	G	75	TGCAGGCAGCTGAGGCACATGACACCATTTTATGCTTTTGACCTGAGAGAAAGCGAGAAGTGTCAGTCCTCTCATG
3508	LN590678.1	10015097	C	T	45	TGCAGGAGTGTCTAGTTTACACACAATGCAGCATACACATGCAAGCTGAATACGACCCTTTGCGTTCTGTGTGGAG
3508	LN590678.1	10015097	T	A	50	TGCAGGAGTGTCTAGTTTACACACAATGCAGCATACACATGCAAGCTGAATACGACCCTTTGCGTTCTGTGTGGAG
3510	LN590678.1	10038482	C	A	27	TGCAGGCCTGACAAAAAAGTGCTTAAACCAGAAATATCCTACACAAGGAGGAAAATCCAGTGAGTGAAACTGGAAT
3511	LN590678.1	10038485	T	A	15	TGCAGGGCAATTGCTACTAAGTTTTAAACTTCCTGACACAGCAGATATCCAGCGCCCACTATGCCCACACTATGTC
3512	LN590678.1	10116892	C	G	13	TGCAGGTCTGTGACGTTGTTGTAGGTGGCTGCCTCTTTAAACATATTCAAGTGTGTGTCCTGGAAGCAGTCCTGTA
3512	LN590678.1	10116892	A	G	44	TGCAGGTCTGTGACGTTGTTGTAGGTGGCTGCCTCTTTAAACATATTCAAGTGTGTGTCCTGGAAGCAGTCCTGTA
3516	LN590678.1	10191824	A	T	75	TGCAGGGCTGAACTGGGCTTATACCCCTTACACATTGAAATACAAAAAAGAGCTGTTCAGTTCTATCATCACCTGA
3520	LN590678.1	1021569	C	T	47	TGCAGGTAACCAAACACAACGACAGCCACAGTTACACCATTGTTTATCGCTTGCACCATAGTCGAAAGTGCATTAA
3521	LN590678.1	1026286	C	G	73	TGCAGGGAAATCCAGATCTCTCCTTCCTTCAGGTATGGGTCTGTTGTATGCTCAATTTTCATATCATCCTATCGTC
3525	LN590678.1	1038529	G	A	59	TGCAGGGCTGGGACAACAGTCGCAATTACAGTTGGTGGAGTGTTTCTTTTTCTCATTTTGCTGGCGCTTCTGGTGT
3529	LN590678.1	10557711	A	G	8	TGCAGGACATATGGGGATGTATTTGACAGGGTTTCTGGCCAGTGGGAATTACTCACATGCCATAAGTAATATGTTT
3529	LN590678.1	10557711	T	G	66	TGCAGGACATATGGGGATGTATTTGACAGGGTTTCTGGCCAGTGGGAATTACTCACATGCCATAAGTAATATGTTT
3530	LN590678.1	10557714	T	G	63	TGCAGGAGATCTAGAGAGTGGAGTCTTGACCGAGCAGCAAATGCTTGTTTTGCTATGTTATGTTACCTTTATGTAN
3535	LN590678.1	10698963	G	A	55	TGCAGGCCCGATTCTCTGCAGGGTTGACCCACTCCACCTTGAAAGTCTACATGTCGGTGGCCAGTCAGTGGGCAGA
3535	LN590678.1	10698963	A	C	75	TGCAGGCCCGATTCTCTGCAGGGTTGACCCACTCCACCTTGAAAGTCTACATGTCGGTGGCCAGTCAGTGGGCAGA
3539	LN590678.1	10752532	C	T	72	TGCAGGACGGCCGTGAGAAGGAGTCCCCTGGCAGCAAGCGGCTGAAGGACATCGTGCTTTAACCGGCTCCCGCGTA
3541	LN590678.1	10877635	T	C	44	TGCAGGTTTTCATCTCACTTAACCAATGCAAAACAGAAAGGCACTGTGGGTTGTCACTTTCTTTTAAAGTCTAATA
3542	LN590678.1	10877638	T	G	43	TGCAGGATTTTCACTTTGTCCTCTCTTCTGGTGTCAGACTCTGTTTATTTTTGTATTTGTTATTGGCTCCTGTCTG
3552	LN590678.1	11274567	C	A	11	TGCAGGCTTCAAAGAAGAGATGGCAAGTCATAAAGTAAATTTTAAAAACTTTATTATGAAATGTATCATTATTTGC
3553	LN590678.1	11281996	C	T	47	TGCAGGCCATGTTTACACCTGATGTTAACATCTGTCTTGGGTGATCACGACTGGTCGTGTGAGACAGATCGTTGTT
3555	LN590678.1	11283295	G	A	22	TGCAGGCTTTCTTTTTCCATCTATAGCCAGCAATGAACATGAAATAGAAGTGAGAGATGGAAGCAAATGGGAGAAC
3555	LN590678.1	11283295	A	G	60	TGCAGGCTTTCTTTTTCCATCTATAGCCAGCAATGAACATGAAATAGAAGTGAGAGATGGAAGCAAATGGGAGAAC
3557	LN590678.1	11339307	G	T	26	TGCAGGCTTGGAGATGGAGTGTAATGGTGTGGGGGAACAGTTTCATGATGCACATTAGGGGCCTTTATACCATCTA
3560	LN590678.1	1134958	G	A	11	TGCAGGACAACGATTCCAGTAGTCGGAGAGATTGAAAACAGGCTAGCCCCGTCATTTGGTGTCACCTACGACAAAC
3574	LN590678.1	11636243	A	T	75	TGCAGGGCTGGGCTCGAACAGAATCAACCAGGTTTTCCGCCATATCTTCTGCAGGAACAAGGGGAGATATTAGTTT
3583	LN590678.1	12052307	C	T	7	TGCAGGTCTGCTTGAAAAACAGTCACAATGGGGAAAGGCCAGTTAAATTGATTCAGCAGGATATTTGGTGTAGTGG
3588	LN590678.1	12333447	C	T	46	TGCAGGTTTGCCTTATACAACATTAGGAAGATTAGTCCCTTCATTACAGAGCAGACTGCGCAACTCCTTGTCCAAG
3588	LN590678.1	12333447	G	A	59	TGCAGGTTTGCCTTATACAACATTAGGAAGATTAGTCCCTTCATTACAGAGCAGACTGCGCAACTCCTTGTCCAAG
3593	LN590678.1	12405530	C	T	11	TGCAGGAGCAGTTCAACCTCCTCGTTGTTCTCCACAGCTACTGGCCTCAGGATCATTGCAAAGAAGATCGCCACAA
3598	LN590678.1	12632481	A	G	16	TGCAGGACAACAGGATACACACATAGTCATTTCTCTCCATCTCTTTCAGTTTAAATGCGCTTTATTGGCGGAACAA
3599	LN590678.1	12694848	C	T	42	TGCAGGAGGAGGTGAGGTGCTCTTCACCTGTCCTGTTCGCCGCTCCATGAAACCCGTTCATCTCACAGAACCCGGA
3601	LN590678.1	12762253	G	T	6	TGCAGGGGTCATATTTTAGGCCCTTTTTAAGTTGTTGTGCAAATATAGATGGTAATTAAAAAGATTCCATATGATG
3601	LN590678.1	12762253	C	T	22	TGCAGGGGTCATATTTTAGGCCCTTTTTAAGTTGTTGTGCAAATATAGATGGTAATTAAAAAGATTCCATATGATG
3603	LN590678.1	12799698	A	G	74	TGCAGGTATCGCAGTGGACAAGCACGGGTTCATTTATTTTGTTGACGGATCAACGATCCGTAAGATTGATGACAAA
3604	LN590678.1	12799701	G	A	58	TGCAGGACAACAGGATACACACACAGTCATTTCTCTCCATCTCTTTCAGTTTTAATGCGCTTTATTGGCATAACAA
3605	LN590678.1	12835137	A	T	67	TGCAGGCTTTCTTACCTCAAACAGCATTAGCTGAATAGTTTGTCCTTGAGATGCTGGTGACTGACTCACAGGATGG
3606	LN590678.1	12835140	A	C	30	TGCAGGTTAATTCGTTTAAAATGACCACACCTTTAAAAGTGGATGGACTGAAATTTATTAATGCTGCCTGGTCTAA
3611	LN590678.1	12857814	T	C	12	TGCAGGTCATTGTTACTCATATCCAGCTCTCTAACAGGAGAGTTTGCATTCTGTAGAGCCGATGCCACAATTTCAC
3611	LN590678.1	12857814	A	T	61	TGCAGGTCATTGTTACTCATATCCAGCTCTCTAACAGGAGAGTTTGCATTCTGTAGAGCCGATGCCACAATTTCAC
3614	LN590678.1	13003690	A	G	28	TGCAGGCACTGAGGTAAACTGGTGGAGCAAACACATTTCACAATGCCTCAGAAAATGGATTGTCCTTAACACCCAC
3614	LN590678.1	13003690	C	T	63	TGCAGGCACTGAGGTAAACTGGTGGAGCAAACACATTTCACAATGCCTCAGAAAATGGATTGTCCTTAACACCCAC
3617	LN590678.1	1306025	T	C	24	TGCAGGTCTGTTACATAACTACTGCTGCAGAAAACATACATATGGTTTTATTAAAAGTTGCCTCTTTATTTGGTTC
3624	LN590678.1	13178859	G	C	28	TGCAGGTGAGATGGCTGAGCCTGTGACAGCTTTTGGGCCTCTGTATGTGCTGGGAGTTGTGTTATGTGAATTAATG
3627	LN590678.1	13185500	G	A	47	TGCAGGTAACGCACCTTTTGTTTCAACTCACATGTTTCTGAGGTGAGGCACTCCTTCTCACCCTATGACAACATAA
3631	LN590678.1	13208041	C	T	29	TGCAGGGAGCAATGGAGGATGTGCATCTCCGCAGCATCCTTCCACACCCTATGGCTCCTTTCAACGCCCAATCAGC
3631	LN590678.1	13208041	A	C	50	TGCAGGGAGCAATGGAGGATGTGCATCTCCGCAGCATCCTTCCACACCCTATGGCTCCTTTCAACGCCCAATCAGC
3642	LN590678.1	13331091	C	G	52	TGCAGGACGAGGTTGTTGTACTGCAGCAGTGTCTCCGTGACTCGCTGGACCTGCAAAGGACTATAATTGTTTGCAT
3648	LN590678.1	13352217	G	T	16	TGCAGGGTTTTGGTTTTACTCTCTTTTTTGAGCTCTTTTAATAAAAATGTTATACTCATTCTCATTCTTTTTAGTC
3648	LN590678.1	13352217	A	T	52	TGCAGGGTTTTGGTTTTACTCTCTTTTTTGAGCTCTTTTAATAAAAATGTTATACTCATTCTCATTCTTTTTAGTC
3651	LN590678.1	13425122	A	G	25	TGCAGGGATTTGGACATGAGAAAAAAAAAAAAAGATTAACAAATACCAGAGGACTCCATAAATTTGTGTGTGTGGN
3653	LN590678.1	13505096	A	T	10	TGCAGATCAAACCACCATATTAGATCTTCGAAATCTTCTAATCCATAATTTCATTAGCAATTCATATTAANNNNNN
3653	LN590678.1	13505096	A	T	46	TGCAGATCAAACCACCATATTAGATCTTCGAAATCTTCTAATCCATAATTTCATTAGCAATTCATATTAANNNNNN
3654	LN590678.1	13585859	T	G	23	TGCAGGAAGAGATAGAAAAGATAGGGATGAGCATAGGCTAATTTGATATACTACAGAAGAAGCGCTGAGTCACTAC
3655	LN590678.1	13585862	T	C	37	TGCAGGGAAGAAGAGATGTCAGCAGCAGCATGAAATATGTGGAGCTGATGGTGGTGGCCGACCATGCAGAGGTAAA
3657	LN590678.1	13591445	G	C	50	TGCAGGGCCAGTGCGGACTTGTGCTGCCTGGTGGGTGTTCCTGCGTGGGGGTGATGGAGGTTGTGGCCCAGTAGGT
3660	LN590678.1	13651919	C	A	30	TGCAGGAAAGAGCGGTATTGCGGGCCATTTACTTTGCAGCACTGTGAAATGATGGTTTTTGGCTCTCAGGTGTGGT
3661	LN590678.1	13651922	G	A	73	TGCAGGCTAGCACCCATTAAGGGCCGCACACTGTGACAGTACCCATCCTCAGGGCCTGTACTGAATTATTCAAGGC
3662	LN590678.1	13689717	G	T	56	TGCAGGAAGCCTCTTCTGGAAAGGGGGAAGACATGCAGTTCTCACAGAGTCTGTCCTCACTGCACATTGTCCATTG
3669	LN590678.1	1374092	G	C	27	TGCAGGCACTTTCCATTAGCCTGGCCTCCTTGAAATTCGGGCCTAATGACTCTAATTTCATCCTAAAACCAAAACA
3669	LN590678.1	1374092	C	T	29	TGCAGGCACTTTCCATTAGCCTGGCCTCCTTGAAATTCGGGCCTAATGACTCTAATTTCATCCTAAAACCAAAACA
3670	LN590678.1	13741594	G	A	7	TGCAGGAGGCCAATTAGGAAGACCATAAGACATTTTATTTTATCTTCAGAAATACCATTGAGTTTTCAGTGTTTGT
3673	LN590678.1	13748926	A	C	69	TGCAGGTTAATTTGTTGCTTCATGAAGAGTAATTGATTTCAGCTTGCTGCATCATGTTCATTTACTTTGATTCTTT
3673	LN590678.1	13748926	T	G	71	TGCAGGTTAATTTGTTGCTTCATGAAGAGTAATTGATTTCAGCTTGCTGCATCATGTTCATTTACTTTGATTCTTT
3674	LN590678.1	13760215	A	C	40	TGCAGGAGGAGATTTGTTTTCCAGCAGGACAATGACCAGAAGCATGAAGTCAAAGTTATACTAGAATGGCTAAAAC
3675	LN590678.1	13760218	G	T	25	TGCAGGTGTCTTGCAGACCCCATCAGGTTTTCCTCCAGGGCTTCAGTGTATTTTGCTGCATTCATTTTACCCTCAC
3675	LN590678.1	13760218	G	T	26	TGCAGGTGTCTTGCAGACCCCATCAGGTTTTCCTCCAGGGCTTCAGTGTATTTTGCTGCATTCATTTTACCCTCAC
3677	LN590678.1	13859302	T	C	26	TGCAGGTAACAGCGAAGGCCGTTAGATGGGGCTTCTAGGAAAGAGGCCAGACTCTGTGCTAGATCACTGTCCTCAT
3678	LN590678.1	13859347	A	G	38	TGCAGGCGGTGCAGGACAGTCACTGCTGGCTGTTACTCGTCACACCAAACTTTGTGAAGGATGACTGGTGCTCCTA
3678	LN590678.1	13859347	A	T	43	TGCAGGCGGTGCAGGACAGTCACTGCTGGCTGTTACTCGTCACACCAAACTTTGTGAAGGATGACTGGTGCTCCTA
3681	LN590678.1	13911740	G	A	22	TGCAGGGACATCGGCCCTCCAGGATCAACGATCCCCACCCCTGTCTTACTTTAATGCTGCTTTTAAATGCTCTTGC
3681	LN590678.1	13911740	C	A	37	TGCAGGGACATCGGCCCTCCAGGATCAACGATCCCCACCCCTGTCTTACTTTAATGCTGCTTTTAAATGCTCTTGC
3683	LN590678.1	13933975	A	G	32	TGCAGGAATTTGTGGAGAACAGCAGGAGGTCAATGGCAATGGAAGAGCGGGGGCGCAGCAAGCGCGCCCGTCCCAA
3683	LN590678.1	13933975	T	C	64	TGCAGGAATTTGTGGAGAACAGCAGGAGGTCAATGGCAATGGAAGAGCGGGGGCGCAGCAAGCGCGCCCGTCCCAA
3686	LN590678.1	13968770	A	G	8	TGCAGGATAAGTCTGTGTCCTGGGAACCACAGAACGATACGAGAGCCTCGCTCCACCTTGCGTACAGTCTCATCNN
3686	LN590678.1	13968770	A	C	34	TGCAGGATAAGTCTGTGTCCTGGGAACCACAGAACGATACGAGAGCCTCGCTCCACCTTGCGTACAGTCTCATCNN
3687	LN590678.1	13971933	T	C	64	TGCAGGCCTTCATCAGCTGTACGAGCTGGAGAACGCCCTCGCTGTGGCACACACATCCCACACCCGAACANNNNNN
3689	LN590678.1	14042788	T	G	28	TGCAGGTGGTGATATTTGTGAAGTCTGTGCAGCGTTGTGTGGCGCTGTCACAGTTACTGGTGGAGCAGAACTTTCC
3689	LN590678.1	14042788	A	G	49	TGCAGGTGGTGATATTTGTGAAGTCTGTGCAGCGTTGTGTGGCGCTGTCACAGTTACTGGTGGAGCAGAACTTTCC
3690	LN590678.1	14042791	G	A	9	TGCAGGACAGCAGCAGAATTACCCTCAAGAACATGAAGCATGCATTTGAGCTCAAGTATTTGACTAACTATATTCT
3690	LN590678.1	14042791	T	C	59	TGCAGGACAGCAGCAGAATTACCCTCAAGAACATGAAGCATGCATTTGAGCTCAAGTATTTGACTAACTATATTCT
3691	LN590678.1	14043591	G	T	28	TGCAGGTGGTGATATTTGTGAAGTCTGTGCAGCGTTGTGTGGCGCTGTCACAGTTACTGGTGGAGCAGAACTTTCC
3691	LN590678.1	14043591	G	A	49	TGCAGGTGGTGATATTTGTGAAGTCTGTGCAGCGTTGTGTGGCGCTGTCACAGTTACTGGTGGAGCAGAACTTTCC
3692	LN590678.1	14095522	G	C	8	TGCAGGACGTGCTTTTTCTGAAGAACAGTGCTCAGTTTAACGGTTCAGAACAAACAAGGGACTCATGAACAACCAT
3692	LN590678.1	14095522	C	T	32	TGCAGGACGTGCTTTTTCTGAAGAACAGTGCTCAGTTTAACGGTTCAGAACAAACAAGGGACTCATGAACAACCAT
3694	LN590678.1	14219248	G	T	40	TGCAGGTGGTGATATTCGTAAAGTCTGTTCAGCGTTGTGTGGCGCTGTCACAGTTACTGGTGGAGCAGAACTTCCC
3698	LN590678.1	14283897	G	A	48	TGCAGGCGAGCGGAGAGGTCTGCGGTGTGAGGGAGGCCTCTGAGTGGAGCGGTCTCTGAGATGATCAACCTCTCGG
3702	LN590678.1	14405997	A	C	43	TGCAGGTGATGTTCCTCCATGTGTTATTGCTGTTTTCTCCATGAGCATGTCAACCACTGCATTTAGCTTCTTAAAT
3708	LN590678.1	14445474	C	T	62	TGCAGGTCGTAGTTTTGGACTCCGTTCTGATAGTCTTGGAAGGGGATGACAGTTAGAGAGAACGGCCCGACAGCGG
3708	LN590678.1	14445474	G	C	75	TGCAGGTCGTAGTTTTGGACTCCGTTCTGATAGTCTTGGAAGGGGATGACAGTTAGAGAGAACGGCCCGACAGCGG
3709	LN590678.1	14485578	A	G	23	TGCAGGAGAGAGGAGGAGAGATGGGCCAGCTTTTGTTTTCAGTCTTTGAAAGCAGTTTAAATGGAAGTATCCAATT
3710	LN590678.1	14485581	T	C	19	TGCAGGCTATTCAAATCATTTCAGGAAAATAACAACAGAACCAAAATACTGTCCAATCAATTGCTGAGAAGTGAGA
3712	LN590678.1	14516146	G	A	8	TGCAGGTCGTAGTTTTGGACTCCATTCTGATAGTCTTGGAAGGGAACGATGGTCAGAGAGAACGGTCCGACGGCAC
3712	LN590678.1	14516146	A	G	23	TGCAGGTCGTAGTTTTGGACTCCATTCTGATAGTCTTGGAAGGGAACGATGGTCAGAGAGAACGGTCCGACGGCAC
3713	LN590678.1	14521240	G	A	8	TGCAGGTCGTAGTTTTGGACTCCATTCTGATAGTCTTGGAAGGGAACGATGGTCAGAGAGAACGGTCCGACGGCAC
3713	LN590678.1	14521240	G	A	23	TGCAGGTCGTAGTTTTGGACTCCATTCTGATAGTCTTGGAAGGGAACGATGGTCAGAGAGAACGGTCCGACGGCAC
3723	LN590678.1	1506196	G	A	22	TGCAGGCCCAGAATTGTGGAGGGCCTCCAAATAGTTTACATTGGCTTTACATTATTTAAATAAACATATTCTATTG
3723	LN590678.1	1506196	T	C	36	TGCAGGCCCAGAATTGTGGAGGGCCTCCAAATAGTTTACATTGGCTTTACATTATTTAAATAAACATATTCTATTG
3724	LN590678.1	1506199	A	G	18	TGCAGGATATAATGTGTTATGAATGTAAAGTGTCAAAAGAGGGCGCTCTTTGTCAGTCAGTGCTACACTAGAGACA
3724	LN590678.1	1506199	T	G	19	TGCAGGATATAATGTGTTATGAATGTAAAGTGTCAAAAGAGGGCGCTCTTTGTCAGTCAGTGCTACACTAGAGACA
3730	LN590678.1	15162272	T	G	10	TGCAGGCCACTGTCTCCTTGCCAATCCATTCTCAGCGGAAAGTCATTTACAGAGGGTTTTTGAAACTAACTGAAAG
3730	LN590678.1	15162272	A	G	50	TGCAGGCCACTGTCTCCTTGCCAATCCATTCTCAGCGGAAAGTCATTTACAGAGGGTTTTTGAAACTAACTGAAAG
3731	LN590678.1	15215501	A	T	46	TGCAGGGGTCATTGTTGTATTTCATGCCATGTCATAAATGCAACAAACCCAGATTTCAGACGTTAGCAATGTAAAC
3731	LN590678.1	15215501	A	G	74	TGCAGGGGTCATTGTTGTATTTCATGCCATGTCATAAATGCAACAAACCCAGATTTCAGACGTTAGCAATGTAAAC
3732	LN590678.1	15215504	G	T	18	TGCAGGTAATGTAATGAATTACAGTGTGTCACATGGCGATGCAGTGAAAATGGCAGCCACATAAAATAACATATAA
3732	LN590678.1	15215504	A	G	27	TGCAGGTAATGTAATGAATTACAGTGTGTCACATGGCGATGCAGTGAAAATGGCAGCCACATAAAATAACATATAA
3744	LN590678.1	15393079	T	C	32	TGCAGGATATAAACACTATAGCTTAATTGAAATGAGCATGGATTCGTGCAAACAGGCTCTGTTTTAGAAAGTCAAG
3746	LN590678.1	15471307	C	A	50	TGCAGGGCGTGTTACACAAATGCACAAAAATGTCATTAAAACTATTTAAACAACAAAGATTAATGAATATTCAGAG
3757	LN590678.1	15899978	A	G	8	TGCAGGTGAACAAAAAAAAGAAGCGTATCACTTTATACAAACCCCCAAAATCCACAGCATGTTATTGACCAAAAGC
3757	LN590678.1	15899978	A	C	23	TGCAGGTGAACAAAAAAAAGAAGCGTATCACTTTATACAAACCCCCAAAATCCACAGCATGTTATTGACCAAAAGC
3759	LN590678.1	15935866	C	A	60	TGCAGGTTCACGGTGCGGCCGGTCAGTCAGATGCCCCGCGATAAATAGGCTACGCGGCTGCTGAGCGTGAGCCACT
3762	LN590678.1	16155247	A	G	61	TGCAGGTGACAGAGATTGGATACATTCAGACTGATGTGTTTTTGATAATGAGACACTCTTGAAAAAATTAATGTGA
3767	LN590678.1	16190569	A	G	61	TGCAGGTGACAGAGATTGGATACATTCAGACTGATGTGTTTTTGATAATGAGACACTCTTGAAAAAATTAATGTGA
3769	LN590678.1	16216238	G	A	45	TGCAGGAGACCGAATTACTGAAGAAGAAAAAGAGAGGTGAACCACGCTTTACCCAATAGCATGAACTACAGATATG
3772	LN590678.1	16244346	C	T	15	TGCAGGCCTAAGAGACTAACTCTCAAGGGTTACAAGCAATACTGGTGCAAATTTCAGGAGACATCAATCTCCTATT
3772	LN590678.1	16244346	A	G	65	TGCAGGCCTAAGAGACTAACTCTCAAGGGTTACAAGCAATACTGGTGCAAATTTCAGGAGACATCAATCTCCTATT
3778	LN590678.1	16260505	C	T	70	TGCAGGACAACAATATACGAACTTTACCCCGTTCTGCTCTTGCACGGCTCCCCCTACTGGAGAAGCTTCACATGGA
3784	LN590678.1	16400342	C	G	30	TGCAGGGACAGTTCTCTGCAGGGTTGACCCCCTCCTCATTAAGGTTGTATGTGGCAGCCATAGCTACTTGCAATGC
3785	LN590678.1	16445385	A	G	42	TGCAGGTCCATCACCCTCTTGATCGAGGCCAATGCAGTCAGGGGTAGGGTTTACATGGATAGAAACTTCAATTCGA
3787	LN590678.1	164598	A	G	45	TGCAGGCTACGGACTCTCACACAGGAGCCAGAGAGAGAATGATGGAGACAAGACGAGACATTAACAACTGAAGCAA
3790	LN590678.1	16465579	T	C	13	TGCAGGCTTGAAGCTTGGAAAACCCAAGGCTTTAAGGGTCATCTTTGCAGTTATGGCTGCTTTTGTTCACAGTTAC
3790	LN590678.1	16465579	C	A	42	TGCAGGCTTGAAGCTTGGAAAACCCAAGGCTTTAAGGGTCATCTTTGCAGTTATGGCTGCTTTTGTTCACAGTTAC
3792	LN590678.1	16765011	G	T	37	TGCAGGCAGCCAATGGGGCGCTGGGGTCAAAGTTCAGGGGGATTTTAATAAGAGAAGTAATGGGCTTAATTTCTTG
3793	LN590678.1	1682401	C	T	54	TGCAGGATGCAAGGGAAGTCTCCCCTCATAAAACCTCTGTGCTGAGGCTTGTTCCCTCTGTGATTTATACCCCTGT
3794	LN590678.1	1682404	T	A	46	TGCAGGGGGTAGAAGCCAACACTGTTCAAGTGTCAAAGAGCTTTTAACTGGCAGGATCACAAATAAAGAATTATTA
3796	LN590678.1	16850839	T	G	19	TGCAGGCAGCCAATGGGGCGCTGGGGTCAAAGTTCAGGGGGATTTTAATAAGAGAAGTAATGGGCTTAATTTNCTT
3796	LN590678.1	16850839	A	C	20	TGCAGGCAGCCAATGGGGCGCTGGGGTCAAAGTTCAGGGGGATTTTAATAAGAGAAGTAATGGGCTTAATTTNCTT
3797	LN590678.1	16875722	C	T	36	TGCAGGTGAAGACTTTATGTTTTGATTTACATTCCGTGGAAATTTGATGAATGCCACTCTTTTTTCGCCGTGTTCT
3797	LN590678.1	16875722	G	A	55	TGCAGGTGAAGACTTTATGTTTTGATTTACATTCCGTGGAAATTTGATGAATGCCACTCTTTTTTCGCCGTGTTCT
3801	LN590678.1	16911562	A	G	64	TGCAGGAGATTGTCAACTATAACTGCCGTGGCCTGGTGGCTAACATGCCACTCTTTGCAAATGCGGATCCTCACTT
3802	LN590678.1	16911565	C	A	11	TGCAGGTCAAACACACAGTACAGGATGGATTAGGAATACCAGTGTAATCTACCAATCCATCGAGCAGTTTAGTCCC
3810	LN590678.1	17411690	T	A	21	TGCAGGAAAACCTGCCAAAATTCTGCAGTAAAGACACAATGTGTGAAAGCAAGTCTCAGCGCTGCTTCACGAGCAC
3810	LN590678.1	17411690	T	C	53	TGCAGGAAAACCTGCCAAAATTCTGCAGTAAAGACACAATGTGTGAAAGCAAGTCTCAGCGCTGCTTCACGAGCAC
3812	LN590678.1	17450281	A	G	71	TGCAGGGAGACAACAATTGTGTTGGAATGTGTCTGGATGTGGCGGCCATTTTGCCCACTACGGGATCGTACGAGGT
3820	LN590678.1	17689229	T	C	40	TGCAGGTCCCCGCATGGGGCACAATCTCTGTGTTTTACACCGTGTGCCTCCCGCTAGCTACTTTATTGCTCGTTGT
3820	LN590678.1	17689229	C	T	42	TGCAGGTCCCCGCATGGGGCACAATCTCTGTGTTTTACACCGTGTGCCTCCCGCTAGCTACTTTATTGCTCGTTGT
3822	LN590678.1	17744483	C	G	67	TGCAGGGGCGAGTGCACAGCGACTTCCAGGCTCTGCATCACTTCCTGCGGGTGGAGGAGGAAGCCATGTTGGAGCA
3825	LN590678.1	17778799	A	G	16	TGCAGGTGTACAGACCGGCGTCTTCCTCTCGCACTCGCTGAATGCTGAGAGTCCGATTGGAGTCCTGAAGGAGGAT
3827	LN590678.1	17890475	T	C	48	TGCAGGTGGCGCTTGGCGGCTCAGAAAGTAGATATCACCGCGGCACCCCCGCAGTCAGCTGTGATTGGTCCATCCT
3829	LN590678.1	17964284	G	C	45	TGCAGGCCATCGGAGCCCAGGAGGCTGCGCTGACAGCCATCGCTAGACATACAAACAAACTCAAAGAAGCCATGGA
3830	LN590678.1	17964287	C	T	71	TGCAGGGTGGTCTTAGCGGAGCTGCCCAGACTTTCCTCCAGTCCAGCAGTCAGAGCTGAGACACACACAAACACTC
3830	LN590678.1	17964287	C	A	73	TGCAGGGTGGTCTTAGCGGAGCTGCCCAGACTTTCCTCCAGTCCAGCAGTCAGAGCTGAGACACACACAAACACTC
3833	LN590678.1	18015154	G	A	33	TGCAGGCTGTACATGACTGTGGCAATGCATTTAGTGGTTTATCTGAGAGAAAAGACTTGTTTAGGAGTTGTTTGTG
3836	LN590678.1	18074422	C	G	73	TGCAGGCCAAGCCCAAGCGCCCAAACAACAAGCACCGGCAGCCGGCGGCGGCGAGCGCAGACCCCGCGGGGCACAG
3837	LN590678.1	18136491	A	T	37	TGCAGGATGCAAATTATCAGTTTTTCAACACACACACACACATATACTTGCATTTGTAGTTTACAGGGACTCTCCA
3846	LN590678.1	18340860	A	G	68	TGCAGGGAAGTTAAGCCACCGCTTGTTTCCAGACAACCTTAAACAAAATTGGTGATAAGTCCACAAATACATAATA
3849	LN590678.1	18349024	C	T	33	TGCAGGGGTTCGGTCAAGGTTTCCTCATTTTAGTACGTTTTCACCATGAGAGGCCAAACTGAGGCAGGCAGGAGGC
3854	LN590678.1	18577873	T	G	7	TGCAGGTTGTGTTAAAGTTGCTAAAATATAATATTTTGAAAATCACACAACTTTAACAAACGTGGTTTGTTTATAT
3854	LN590678.1	18577873	A	T	24	TGCAGGTTGTGTTAAAGTTGCTAAAATATAATATTTTGAAAATCACACAACTTTAACAAACGTGGTTTGTTTATAT
3857	LN590678.1	18654263	A	G	53	TGCAGGCTGGAATCCTCCACAAACTTCAGTTCTTTAAAGGGTGAGATTGCAGTACTTGCAGAAATACAGAAGAAAG
3860	LN590678.1	18689819	G	A	14	TGCAGGATCCTCACGTGCGATAGCCTACTAGCTGGGACAACTTCTTTGTTTACAGACGTGACGTAATGATGCAGTG
3860	LN590678.1	18689819	C	A	61	TGCAGGATCCTCACGTGCGATAGCCTACTAGCTGGGACAACTTCTTTGTTTACAGACGTGACGTAATGATGCAGTG
3863	LN590678.1	19012250	T	C	24	TGCAGGAAGTGATGTAACTGTGACTGGGGATTTTCCTCCTGCAGTGGCCTGACGCACAGTAACGACTGACGTCCCG
3863	LN590678.1	19012250	C	G	41	TGCAGGAAGTGATGTAACTGTGACTGGGGATTTTCCTCCTGCAGTGGCCTGACGCACAGTAACGACTGACGTCCCG
3865	LN590678.1	19022467	A	T	17	TGCAGGTGAGTAAACTTAAATTTTTGTGAAATGGGACCATATTGTGTGCGTCACCACTCATTTTTGTTTGCACCAT
3865	LN590678.1	19022467	A	C	18	TGCAGGTGAGTAAACTTAAATTTTTGTGAAATGGGACCATATTGTGTGCGTCACCACTCATTTTTGTTTGCACCAT
3866	LN590678.1	19063676	A	G	34	TGCAGGTGTCCGCATGGTTGTCCCTGCACAGAGCGCCCAGGGGACGGTATGTAAATAATCAGCATCAGTGTAAATC
3870	LN590678.1	1917272	T	C	13	TGCAGGGGAAGCACGCGTTTCACGCGTGGCACATGTGACGCAGCCCATGCACATACGCACTATTTAATGACTAGTG
3870	LN590678.1	1917272	G	T	60	TGCAGGGGAAGCACGCGTTTCACGCGTGGCACATGTGACGCAGCCCATGCACATACGCACTATTTAATGACTAGTG
3879	LN590678.1	19409977	G	T	26	TGCAGGTTTGACTCTTGTGTGAGTGCGTTTGTGAAGTTCTTCTCACTGCAGGGAAATCCTCCTGTAGTCTGAGGAG
3881	LN590678.1	19441488	T	A	29	TGCAGGTGTATGGTTGTACGTACTGTGCGTACCACGAGCGCCCAGACTGAGATTTGCCCCGCAAACATTTCAGCAG
3888	LN590678.1	19706475	T	C	52	TGCAGGCACCACAGACTATAAACACCGTAAACAGCAACCGTTCATGTGTCAGCGCTTAATGCGCAACTCCTATATG
3889	LN590678.1	19706478	T	C	42	TGCAGGTGTATGGCTGTACGCACTGTGAGTACCATGACCGCTCACACTGACACTGACCTCCGATTTGCCCCCCAAA
3889	LN590678.1	19706478	T	G	58	TGCAGGTGTATGGCTGTACGCACTGTGAGTACCATGACCGCTCACACTGACACTGACCTCCGATTTGCCCCCCAAA
3898	LN590678.1	2000131	A	C	7	TGCAGGTAACCTTATTCCCATTGATCTCTTTCACAGCCAGCTCGTCTGTCTTCAGCAGGTTGGGAATGAGTTCATG
3898	LN590678.1	2000131	T	C	74	TGCAGGTAACCTTATTCCCATTGATCTCTTTCACAGCCAGCTCGTCTGTCTTCAGCAGGTTGGGAATGAGTTCATG
3899	LN590678.1	2007579	C	T	58	TGCAGGGAGATGAAGGAGATCCCTACCTTAAGTTTGTCAAGATTCTTCCTCCTAACGACTGTCGCTATGTTCTCTA
3902	LN590678.1	20097498	T	C	37	TGCAGGGTAATATGGTGACCTTTTCATTGTGTTTGAACGAGTCGGTGCACACAACACAGCTCACGTCCTCTGATTC
3902	LN590678.1	20097498	C	T	63	TGCAGGGTAATATGGTGACCTTTTCATTGTGTTTGAACGAGTCGGTGCACACAACACAGCTCACGTCCTCTGATTC
3904	LN590678.1	20133957	T	A	63	TGCAGGCTGTTCCTCTTCTCCGTGTGAGTGACACGAAATCTGTCAATTTAGGCAAATATAAAGATGTTTTTCAGCT
3904	LN590678.1	20133957	G	T	66	TGCAGGCTGTTCCTCTTCTCCGTGTGAGTGACACGAAATCTGTCAATTTAGGCAAATATAAAGATGTTTTTCAGCT
3907	LN590678.1	20425460	G	A	27	TGCAGGCCATTAACTAGCAATTCAAATGTTTGCAAATAATGCACGTGTGTGTGTGTGTTTGCCTCCCTCGCATGCA
3909	LN590678.1	20480723	T	C	16	TGCAGGCCCAATTATCTATAGGGTTAACCCACTCCACCCTGAAGGTCTACCTGGTGGCCATTGCGGCCTACCACGC
3912	LN590678.1	20925210	T	C	63	TGCAGGTAGGACCTATGCTGCCTATACATATGAATTTGCAGTCCCGTGTGTTTTCTGTACCTCCGTGAGCAGTCAG
3913	LN590678.1	20925213	T	G	35	TGCAGGCTGCTGGGCCTATACTGCCTGACACATCAGCTCTACCACCTGACACATCAGCTCTACCACCTGACACACC
3913	LN590678.1	20925213	T	C	74	TGCAGGCTGCTGGGCCTATACTGCCTGACACATCAGCTCTACCACCTGACACATCAGCTCTACCACCTGACACACC
3917	LN590678.1	21003331	A	C	36	TGCAGGAACTCCAGCACTGTACTGTACACTGTTCTGCAACATGAAGGGAAAATACTCCACTTGAGGGAGCATGATT
3917	LN590678.1	21003331	A	T	70	TGCAGGAACTCCAGCACTGTACTGTACACTGTTCTGCAACATGAAGGGAAAATACTCCACTTGAGGGAGCATGATT
3920	LN590678.1	2104785	T	C	38	TGCAGGACAGCAGAGCTCATAAGCCAAAGTGGCACTTATCATTCACATGCACTGTCAGCTCATTCTTACTGAACAT
3920	LN590678.1	2104785	A	C	44	TGCAGGACAGCAGAGCTCATAAGCCAAAGTGGCACTTATCATTCACATGCACTGTCAGCTCATTCTTACTGAACAT
3926	LN590678.1	2120054	A	G	6	TGCAGGGGGCAGAGTGTTATTACACCCCCCTTTTTCATGGCATCCCATTGGACTACACAGAAAACAAAACTGTGAG
3926	LN590678.1	2120054	T	A	48	TGCAGGGGGCAGAGTGTTATTACACCCCCCTTTTTCATGGCATCCCATTGGACTACACAGAAAACAAAACTGTGAG
3927	LN590678.1	2120057	C	T	47	TGCAGGAAGACCAGGAGGGCAGCATAAATAGCACCTCAGGATCAGACTGCAGCTGGAAAGCATTGCTGCAGGTTAT
3927	LN590678.1	2120057	T	A	56	TGCAGGAAGACCAGGAGGGCAGCATAAATAGCACCTCAGGATCAGACTGCAGCTGGAAAGCATTGCTGCAGGTTAT
3932	LN590678.1	21285669	C	T	61	TGCAGGGGGCGCTGGATGACCAGAAAGGACAGGCGCATTGAGATTCCACACTAATTGGCAGCTTGTGGGAAATGTG
3933	LN590678.1	21285672	A	C	67	TGCAGGAGCATCACGGCACAGTTATTACATAATAGCAGAGACTTCAGTAACCGGTATCAGATGCACACGAAGCCTG
3935	LN590678.1	21312017	C	T	23	TGCAGGGCCGCAGAAGGAACAGCTGCGTCCTGAAGCGAGACAACCTGCCTGGACCGTGGGAAAAACTAGTGTCTTA
3935	LN590678.1	21312017	A	T	66	TGCAGGGCCGCAGAAGGAACAGCTGCGTCCTGAAGCGAGACAACCTGCCTGGACCGTGGGAAAAACTAGTGTCTTA
3936	LN590678.1	21350114	A	G	40	TGCAGGATTCAAAACTAATTTAAAACATATGATGATGTCAAGTCATGTGAATCTTTTCAAAAGCCCTGCAAAATTG
3936	LN590678.1	21350114	A	G	49	TGCAGGATTCAAAACTAATTTAAAACATATGATGATGTCAAGTCATGTGAATCTTTTCAAAAGCCCTGCAAAATTG
3943	LN590678.1	21682666	A	C	22	TGCAGGATTCCAAAGGTTTCTCATGTTTCTCAAAAGCAAGGATTTCACATTTTTTGACGTTAAAGGAACATCTCAC
3943	LN590678.1	21682666	C	T	68	TGCAGGATTCCAAAGGTTTCTCATGTTTCTCAAAAGCAAGGATTTCACATTTTTTGACGTTAAAGGAACATCTCAC
3956	LN590678.1	21937434	C	G	35	TGCAGGAGTTACAAACGTTCTTAAATGAGAGATGGCGCAAACAAGTAAAAGTGTTTTACAAAGACTGTATGTAATT
3956	LN590678.1	21937434	C	T	67	TGCAGGAGTTACAAACGTTCTTAAATGAGAGATGGCGCAAACAAGTAAAAGTGTTTTACAAAGACTGTATGTAATT
3957	LN590678.1	21959757	A	G	67	TGCAGGGTGGCATGACACTGAAGAATGAATGATAGCCGCTCTTTAGTAATTGCCTTTATTGATGGAAGTGTCAAAC
3962	LN590678.1	22074062	A	G	62	TGCAGGCGGGGTTTCCCGGCCAGGTACGGAGCGATGCAGCTGTCACTCTTGGGTTTCTCGCAGGGTTTGGTGTACA
3963	LN590678.1	22075891	G	T	25	TGCAGGAGATCAACAGCAGCACCACGGAGCTGCCTCTGACCATCTCATACGACTCCATCGCTCTCGGGAAACTGCG
3963	LN590678.1	22075891	C	T	49	TGCAGGAGATCAACAGCAGCACCACGGAGCTGCCTCTGACCATCTCATACGACTCCATCGCTCTCGGGAAACTGCG
3965	LN590678.1	2349122	G	A	62	TGCAGGCGTCGCTGCCGGGCCTCCCTGCGCTCCTGCTGCCTGGCGTACTGGAAGCGCTGGAGGAAAAGGTCCCGTG
3969	LN590678.1	2473582	G	A	67	TGCAGGTCACCTTATTCCCATTGATCTCTTTCACAGCCAGCTCGTCAGTCTTCAGCAGATTGGGAATGAGTTCACA
3970	LN590678.1	2474581	A	G	34	TGCAGGAGGCCCTTCATCTCTTCTCCAGCACTAAAAAGATGGGTGGGCGGGATTTCTGTAACCGTTACCAGGAACA
3976	LN590678.1	2537195	A	C	7	TGCAGGGCACCTCCAGAACCTCCGATCCCTGCCGCTCCAGCCTGCTTTTTAGTTTGCTTTGCTCGCAAGCGACTTT
3982	LN590678.1	26851	C	T	29	TGCAGGTTTACCATCTGATCCCTGAAAGGCGGGGTGGGAACCATGCACACATATCTGGGCCTGGGGCTCAGGATAA
3988	LN590678.1	2774614	A	G	22	TGCAGGTTCGCGCTGGTCACTAGATTGAGACTGCTGTGTGAAGTCTTCATGCTGTGGGGTAAATACACTCTCTACT
3990	LN590678.1	2776135	G	A	22	TGCAGGTTCGCGCTGGTCACTAGATTGAGACTGCTGTGTGAAGTCTTCATGCTGTGGGGTAAATACACTCTCTACT
3992	LN590678.1	2792236	C	T	39	TGCAGGGGGAAGTCTGTCCATTACTGAAACATAAGGCGGTGGCGAGATATACAAATAGACTGCTGAGAGATGGAAG
4000	LN590678.1	3024705	T	A	19	TGCAGGTAGACCTTCTAGATCTCCCTCAGAGATGTTAAACTGATCTCATATGCCTGCCTGAGCTTCATTCAGGTCA
4002	LN590678.1	3040264	T	G	21	TGCAGGAACAGCTGAAGTATTTTATAGTGAGTGGAAATGAGACTCTGAATCACAGAACAGTAATTACCTCTCAGCA
4005	LN590678.1	3146629	T	A	19	TGCAGGTAGACCTTCTAGATCTCCCTCAGAGATGTTAAACTGATCTCATATGCCTGCCTGAGCTTCATTCAGGTCA
4006	LN590678.1	3146632	T	C	48	TGCAGGCCTAGAAGGCTTAAACAAAACCAGGGCCGCTCTCCCTGAGTTCCTGGCAGCCGGGTGGCATAATCCTCTC
4007	LN590678.1	3192217	T	G	10	TGCAGGACTATAAAGCATAAACAAAACAAAGGCCGCTCTCCCCTGAGTTCCTGGCAGCCGGGCGGCATAATCCTCT
4007	LN590678.1	3192217	A	G	13	TGCAGGACTATAAAGCATAAACAAAACAAAGGCCGCTCTCCCCTGAGTTCCTGGCAGCCGGGCGGCATAATCCTCT
4012	LN590678.1	3288245	C	T	12	TGCAGGGCCAGGCGTTCCACCCAGATAAGGAGTGCTGTTCATACCTGGGCTGTTAAACCACAGGTAGGGGTTAGGC
4013	LN590678.1	3288248	C	T	18	TGCAGGACCTCCTTTTGTCCCCCAGCACTATGGCATACAAAGGCCCTATTTGGGACCTGGGGTACCAGGTGGTCCT
4015	LN590678.1	3360666	T	A	9	TGCAGGTCATGTCTGGATTAATTACACTGCATATCACCATTGATCAAGCCTTCTTGCATGCTCTGTTTGACCAGGC
4015	LN590678.1	3360666	G	A	55	TGCAGGTCATGTCTGGATTAATTACACTGCATATCACCATTGATCAAGCCTTCTTGCATGCTCTGTTTGACCAGGC
4016	LN590678.1	3363737	T	G	21	TGCAGGAACAGCTGAAGTATTTTATAGTGAGTGGAAATGAGACTCTGAATCACAGAACAGTAATTACCTCTCAGCA
4021	LN590678.1	3504909	C	T	25	TGCAGGAGAACCAAGCAAACTAACCTGAAAATAACAAGCGCAAAATCACATGCACATACATACAGTACTTTTTACT
4024	LN590678.1	3616566	A	C	44	TGCAGGAACCTACATGTGTTATTTGCAGGTATGCCATTTTATTTAATCAAATGTAAAATATTTAGTGTTATTTTAA
4024	LN590678.1	3616566	C	T	47	TGCAGGAACCTACATGTGTTATTTGCAGGTATGCCATTTTATTTAATCAAATGTAAAATATTTAGTGTTATTTTAA
4027	LN590678.1	3701397	G	A	34	TGCAGGAGAGTTAATTAACAGGCCAGAGCTGAGCGGACAGATGTGACCCTTAGACAGACCGAGGTCAAAGGTCAAT
4036	LN590678.1	3883486	C	T	13	TGCAGGAAACAAGCGAAATTTCCCAGCACAAAAAACAGGTGGCGCACCATCAAATAACGCCCTGTCTTTCACACCT
4036	LN590678.1	3883486	T	G	67	TGCAGGAAACAAGCGAAATTTCCCAGCACAAAAAACAGGTGGCGCACCATCAAATAACGCCCTGTCTTTCACACCT
4048	LN590678.1	4295663	A	G	67	TGCAGGCTCACTAGTGTCACCAGAGAGTAACTGTTGGGTTGAGAACAAGGGTAGACGGTGAAAGAAAAGGAACAAA
4052	LN590678.1	4368775	T	C	64	TGCAGGAGTGTGTGCTGCGCATCACCGAACAGGAGGTTTGATCTTCCGCTTCATTTTTGTTCTCTTTTATTTTCAC
4053	LN590678.1	4368778	T	C	20	TGCAGGTCATCTCTGTCTAGCGGGGTACGGATTTTCCGGATCAGCTGTTCCTCATGACCCTCCACTCGCATGCGGA
4063	LN590678.1	4475899	A	G	30	TGCAGGGAGGAATGCAAGAGTAAGGTTTCTGTTGACAGCAGAGTTTCCTGCCACAGTGTGGGCAGAGGCCACACTC
4063	LN590678.1	4475899	C	T	32	TGCAGGGAGGAATGCAAGAGTAAGGTTTCTGTTGACAGCAGAGTTTCCTGCCACAGTGTGGGCAGAGGCCACACTC
4065	LN590678.1	4477687	A	G	55	TGCAGGTCTTTTATACTCCTCCTGCTGTGGTCTTGACTCTGTGTGAAAAGCCGCAATGGTGAAGGGTCATTATTTG
4066	LN590678.1	4478767	T	C	10	TGCAGGTGTGCGCATGGCATGTTTTTAAAGAGCCCATGTGCACCCATGACCCTCTCTTTCTAATGACACACGTGTA
4066	LN590678.1	4478767	C	T	25	TGCAGGTGTGCGCATGGCATGTTTTTAAAGAGCCCATGTGCACCCATGACCCTCTCTTTCTAATGACACACGTGTA
4068	LN590678.1	4491419	C	G	9	TGCAGGGTACAGCTGATACAGCAGTGTCAGGTTTGATGTTTGCTAATGCATAAGAGCATAGCTTCTCTGTATTTCC
4069	LN590678.1	4491422	T	A	17	TGCAGGTTCACAGCGGTTTCTCTGGTTTTCTCTTTCTCTCTCTCCTGCATTCACAGGCATACCTCTCATGCATCAG
4069	LN590678.1	4491422	C	G	70	TGCAGGTTCACAGCGGTTTCTCTGGTTTTCTCTTTCTCTCTCTCCTGCATTCACAGGCATACCTCTCATGCATCAG
4072	LN590678.1	4749377	T	A	41	TGCAGGTCATACTTGAAGAACGCTCAAGAATGCCACCTACATGTTTAGACAGTAGCATGTTATCTGTTGCCATGGG
4072	LN590678.1	4749377	C	T	55	TGCAGGTCATACTTGAAGAACGCTCAAGAATGCCACCTACATGTTTAGACAGTAGCATGTTATCTGTTGCCATGGG
4075	LN590678.1	47935	G	A	11	TGCAGGACATCAGCACCCCAGGACCAACGTTGCCTACCCCTGTTGTAGGCTATAGTGCATGATTTGGGATGTAGCT
4075	LN590678.1	47935	T	G	42	TGCAGGACATCAGCACCCCAGGACCAACGTTGCCTACCCCTGTTGTAGGCTATAGTGCATGATTTGGGATGTAGCT
4076	LN590678.1	4809432	T	G	37	TGCAGGCAAAAATAGTGAGATATATTGAGATAATATTTTCTGTTCACTATTATTTGTTGAGCCCGTATGATGTAAA
4080	LN590678.1	493810	G	T	70	TGCAGGCAGCTACTTAAAAATTCATGGCGTCCTTGTAAGATCACTGCCATCATATGCTTTATAAAAACAAGTTTTT
4083	LN590678.1	5005267	C	T	6	TGCAGGCTATGGAAAGTAAGTTCTCCACTTGCTTACATTTTTCTTATGTCTACCATCAACATACCCATTCTCTTAT
4091	LN590678.1	5112254	A	G	11	TGCAGGTGTACGGCTTTACGCACTGTGTGTCCCGTATTTCTGTTGACTGAACCAGCCATGCCATTAATTATGAATT
4091	LN590678.1	5112254	G	T	19	TGCAGGTGTACGGCTTTACGCACTGTGTGTCCCGTATTTCTGTTGACTGAACCAGCCATGCCATTAATTATGAATT
4094	LN590678.1	5179055	C	A	6	TGCAGGCAGACTTTGATAAGGAGCCCCAGAACGAGCCGTGGCCTTGTCTCCCCTCAGGGCAGAAGAGGAAGAGATG
4098	LN590678.1	5355000	A	G	71	TGCAGGTGGAAGTTTTTCCACCTTCGGCCGCTACAGGATAACTCAAGGTGTGAAGACAAGAAAGGGACTCCGCAGG
4098	LN590678.1	5355000	G	A	73	TGCAGGTGGAAGTTTTTCCACCTTCGGCCGCTACAGGATAACTCAAGGTGTGAAGACAAGAAAGGGACTCCGCAGG
4100	LN590678.1	5357038	A	G	18	TGCAGGAAACTTTAGGCAAGCAAAAATTAACCGTTCTGCACAGAGTGGAGGTGGTGGTGAGTCAGGCTCTTTACTA
4100	LN590678.1	5357038	T	G	27	TGCAGGAAACTTTAGGCAAGCAAAAATTAACCGTTCTGCACAGAGTGGAGGTGGTGGTGAGTCAGGCTCTTTACTA
4104	LN590678.1	5475574	C	T	18	TGCAGGTGGAAGTTTTTCCGCCCTCGGCCGCTACAGGAGAACTCAAGGGGTGAGGACAAGAAAGGGACTGCGCAGG
4107	LN590678.1	5478110	C	T	30	TGCAGGAGACAGAAGAATCATTTCAATAATTGATTTAAGTAATCAAATATGCTTAACTTTCTTTAAATTAACCACC
4108	LN590678.1	5510120	A	G	18	TGCAGGAAACTTTAGGCAAGCAAAAATGAACCGTTCTGCACAGAGTGGAGGTGGTGGTGAGTCAGGCTCTTTACTA
4108	LN590678.1	5510120	G	T	27	TGCAGGAAACTTTAGGCAAGCAAAAATGAACCGTTCTGCACAGAGTGGAGGTGGTGGTGAGTCAGGCTCTTTACTA
4110	LN590678.1	562234	A	G	19	TGCAGGAATACCTGGACCGACAGAAGAAGCGACTGGGCTGTAAGAATCTGTCTTTTTGGGGAACGGGAAGGAACCG
4110	LN590678.1	562234	C	T	37	TGCAGGAATACCTGGACCGACAGAAGAAGCGACTGGGCTGTAAGAATCTGTCTTTTTGGGGAACGGGAAGGAACCG
4113	LN590678.1	5632870	G	T	68	TGCAGGACAGCCTACTTCTCGTCTTTGCCTTTAGTTTTTCTGTACACCATTTCCCTGAAGCTAGAAAGTATTTTGC
4115	LN590678.1	5681095	T	A	51	TGCAGGCCCATTAACAACCACAACACAAAAAGTTGACTATAAATACACACAAAAACACGTTCCCAGCAAGGTTTTC
4117	LN590678.1	5880208	T	C	50	TGCAGGTCATTCCAGCTTCCCTTCCAGACCAAGCCAAACTGCCCACTGCCTAATTCCTCGCTTAATGTCAATTCAT
4123	LN590678.1	6101115	C	T	39	TGCAGGTCTCCACTTCCATCTTAATAACCTCTGAGATCACCAGGTTTCTTTTTTCTTTTTTTGTGGCTTTGGTCCA
4127	LN590678.1	6123300	A	G	58	TGCAGGACAGTGTGTGGCGAGGCCCGCCCCCCACCAATGGCGTCATGCATGTGGATGAATGCATGGAGTTCCACCG
4133	LN590678.1	6255399	A	G	17	TGCAGGACTTTGCACAAGTGACTCTGAGAGAGCCACTCAGACAGGCTGTGCGCAAGAAAAAGAACGTCCTCATTAG
4138	LN590678.1	6451915	T	G	35	TGCAGGGAAAAGTAATAATAAGAAGAGTAAAAATGGTAATATGAAATAACGGCAATGTAAGAGTACTACAAAAATC
4138	LN590678.1	6451915	G	A	45	TGCAGGGAAAAGTAATAATAAGAAGAGTAAAAATGGTAATATGAAATAACGGCAATGTAAGAGTACTACAAAAATC
4139	LN590678.1	6451918	A	T	7	TGCAGGTTATTTATCATGGTTACTGGTTTCTCTCTATTGGGAGATTAACTCATACTTTGGTGGATGAAAAAGTAGC
4139	LN590678.1	6451918	C	A	12	TGCAGGTTATTTATCATGGTTACTGGTTTCTCTCTATTGGGAGATTAACTCATACTTTGGTGGATGAAAAAGTAGC
4140	LN590678.1	646827	G	A	44	TGCAGGAACATTTCAAACATAAATTATAAAAAGGTGAAAAGGTTGCATACCAATGGATGTGAAGAAGTCATTGTGA
4142	LN590678.1	6552566	G	T	28	TGCAGGAAGCCACATTTCTGCACTCAGTTCAGCTCTGCTCCACTGCCTCAGGTGCTGTGGGATCTGTCAACATGTC
4146	LN590678.1	6620598	C	A	24	TGCAGGTTATGTTCCATAGTCTTCAGTCAATGTCTTGTTCCAGAGTGCTGGAGGAGAAAAGAAAAATCAATAGTAT
4151	LN590678.1	6745996	A	T	62	TGCAGGGCCTGACGTTTGTGTCGCACCTTCCCTACACTGATCAAGTAAAACAACACAGAGAGATAAAATTTTAATT
4152	LN590678.1	6745999	G	A	28	TGCAGGATATGGCTCGACCACTGAAGCAGTGGCTCTATAAGCACAGGGACAACCCTTACCCCACCAAGACTGAGAA
4153	LN590678.1	6870321	G	T	12	TGCAGGTTAGTGGCAAGTCTGAGCAAGTCGGCAAACAACTGGTAGTGTGACTAATTTTTCCAGGCAGCAAATTATA
4155	LN590678.1	6950757	T	C	30	TGCAGGCACTGTCAATTGACTACTCGTGTATTGAGTTCAGGAAAGGTGATTGCAGACTTAACTTAAAGCTTAGGAG
4163	LN590678.1	7149518	A	G	64	TGCAGGTCAAAGTCAAGCGTCCCATCACAGTGTGTTCAGATGTGCGTGCATGCGTGCGTGTATCAGGGGGAAAAGA
4176	LN590678.1	7324292	G	A	69	TGCAGGCGTCTGTCTGTGTGCTGCACTTATCAAACACTGAAGGCCAGCAGCTGTCTGTCTCACTGCTTCGCTCTCT
4176	LN590678.1	7324292	T	G	73	TGCAGGCGTCTGTCTGTGTGCTGCACTTATCAAACACTGAAGGCCAGCAGCTGTCTGTCTCACTGCTTCGCTCTCT
4177	LN590678.1	7324428	C	A	68	TGCAGGGATGATTTGAGTGTCGAGGGCACAGAAAGACACCCGTCTGTCTGAAACAGCACAGTCTGAATATCAGACG
4179	LN590678.1	7358441	A	G	43	TGCAGGAGAAACAGACCCATAGCACAATTTATAGTGAATCACTGATATACAGAATGCTAAAACTAGACATACACAA
4184	LN590678.1	7462107	A	G	36	TGCAGGTGTGTGACTCACCCCCACTAGCTCAACAAAGGGAGAGAGGCCGCCGCATAGAGACGCAATCTCTTTGTGC
4187	LN590678.1	7502573	A	G	48	TGCAGGGAGAGGAGGTGGAGGGGGATAAAGATAGGAGATGGATAGCCCAAGGAAGGGATTTATGTCTGGACGGACG
4189	LN590678.1	7556881	G	A	26	TGCAGGGAGGGATTGATTATTATGCAAACCACGAGCAGGTGTGCCTGTAACAATTCCCATGATGCATTATCTTTTA
4189	LN590678.1	7556881	T	C	31	TGCAGGGAGGGATTGATTATTATGCAAACCACGAGCAGGTGTGCCTGTAACAATTCCCATGATGCATTATCTTTTA
4190	LN590678.1	7556884	T	C	41	TGCAGGAGCTACACGCAGACAAAGGCCAACATTTATTTTGACGACCTTTAACCTAATGCATTTTTTGTGCACTTAG
4190	LN590678.1	7556884	C	T	64	TGCAGGAGCTACACGCAGACAAAGGCCAACATTTATTTTGACGACCTTTAACCTAATGCATTTTTTGTGCACTTAG
4199	LN590678.1	7712815	A	G	25	TGCAGGGATCAGGGCACATCCACAGATTCACGCATGAGAGGACAACAAAGAAACAGCGTGTGTGTTTTAGTTTGGT
4202	LN590678.1	7727573	G	A	20	TGCAGGTAATTGATGAAGGCGGATTTGAGCGCCTGCGTCTGGGTCAACACGTCCTCCTGGTCCAGACCGCACGGCA
4202	LN590678.1	7727573	G	T	42	TGCAGGTAATTGATGAAGGCGGATTTGAGCGCCTGCGTCTGGGTCAACACGTCCTCCTGGTCCAGACCGCACGGCA
4209	LN590678.1	8116488	C	T	54	TGCAGGCCCAGGTAACAACACTTGCACCAGGACCTACAGTACACACTCTTCTCTCCCTCATCACCACTTTAGGTTC
4211	LN590678.1	8190798	T	C	7	TGCAGGTTTCCACCTAAATAAAAGCTCCATCAACACACTGTACATAAATGTTAGTATTGTAATTTTACTGTTGTTC
4212	LN590678.1	8209675	G	A	59	TGCAGGGTGTTGATCTGAGACTCTAGCTCCTTGATTTTCTCCTCCTGCTTCTGCAGTTCGGCCTTTGCCTCTTGTC
4218	LN590678.1	8525855	T	C	31	TGCAGGATGCTTTTATTCATTTGTCACAAGATGAACCTTCTTTTGTCACGGAGGCAGCAGTGAGTGTGTCCACCAC
4221	LN590678.1	8538288	A	G	14	TGCAGGGGCGATGCACAGAGATCCACCTCATCAAATATTACACACGCTTGCATCAGGATTCAGCTTTCTCTCTCTC
4222	LN590678.1	8538291	A	C	68	TGCAGGATGCTTCTTTAATCTGCCTGAGTCCACCCTCCACCTACTAGCAGTCTGACTGTCAAAGCGTCCCACCACC
4229	LN590678.1	8854991	T	C	15	TGCAGGTCCCCTACCTTCTTGATGGAAGACAACGCAGTCAGGAGAACTGTCTTTAGTGACAGACTTTTCAACTCAG
4229	LN590678.1	8854991	A	C	28	TGCAGGTCCCCTACCTTCTTGATGGAAGACAACGCAGTCAGGAGAACTGTCTTTAGTGACAGACTTTTCAACTCAG
4230	LN590678.1	8854994	T	G	14	TGCAGGCATTTTCGGTCAATGAATCGTGCCAACTCTCATGTTGTCCTGAGACCCTGGCCTGGATATGTGCCCAAGG
4230	LN590678.1	8854994	T	C	54	TGCAGGCATTTTCGGTCAATGAATCGTGCCAACTCTCATGTTGTCCTGAGACCCTGGCCTGGATATGTGCCCAAGG
4236	LN590678.1	8968396	C	T	28	TGCAGGGGGCACCACCAGCCTGGCCATGCTTCACTTTTAAACATGCTTCACGTTTAAATCCATGCAATTTTAATAT
4236	LN590678.1	8968396	G	A	51	TGCAGGGGGCACCACCAGCCTGGCCATGCTTCACTTTTAAACATGCTTCACGTTTAAATCCATGCAATTTTAATAT
4242	LN590678.1	9055245	A	G	20	TGCAGGCCTTGTCATAAGGAGCATCAGACAAAAAACACTGAGAAAGAAAGAGAAATCGACTTTTTTCACCATTTGN
4245	LN590678.1	9072630	A	G	9	TGCAGGGTCGAGTTAAAAATATACCTAAAAAGTGAATTGCCTGAAGTGATTGAAAATGTTATGGACAATTACCTGC
4245	LN590678.1	9072630	T	C	65	TGCAGGGTCGAGTTAAAAATATACCTAAAAAGTGAATTGCCTGAAGTGATTGAAAATGTTATGGACAATTACCTGC
4246	LN590678.1	9083722	C	T	8	TGCAGGAGCTAGTCACCAAACGCGTCTTTGTTTCAAATCAAAGTGCGCGCACTCGCATGCATGCATGCGTGCGTGG
4246	LN590678.1	9083722	G	A	11	TGCAGGAGCTAGTCACCAAACGCGTCTTTGTTTCAAATCAAAGTGCGCGCACTCGCATGCATGCATGCGTGCGTGG
4254	LN590678.1	9379189	G	A	8	TGCAGGTCACAGAGGCTGGCTAAGACACGCCACACAGCCGCATGAGGCAGAGGCTCGTCTGGTCCGGGGTTACGCC
4258	LN590678.1	9747208	C	T	26	TGCAGGTTATAAATAGATGTGACACGCGTTTTTCAAAAAGTACGAGCCAGCAGATTCTCCCTCGTTAAGATCCTGG
4258	LN590678.1	9747208	G	T	49	TGCAGGTTATAAATAGATGTGACACGCGTTTTTCAAAAAGTACGAGCCAGCAGATTCTCCCTCGTTAAGATCCTGG
4263	LN590678.1	9876551	G	T	18	TGCAGGAACTCCAGCACTGTACCAATCGGGCAGTTAACTGGTTCGAGCTGGCGGTCTCCACACCAAGAAGTGAAGA
4263	LN590678.1	9876551	T	G	41	TGCAGGAACTCCAGCACTGTACCAATCGGGCAGTTAACTGGTTCGAGCTGGCGGTCTCCACACCAAGAAGTGAAGA
4264	LN590678.1	9887925	C	T	64	TGCAGGCCTCCAGTCGCCTTCGGCTGTCACTAAGCCAAATCAGTCAGGCCTTGACAGCTGCTGTCCGATGACTTCA
4265	LN590678.1	9887928	A	G	11	TGCAGGAATGTAAGGAAGGCTGAGATATTTGCCAGGGGTCGGCCCGGGGTCAGGCGTCTCACTGCCAGCTTCAATT
4265	LN590678.1	9887928	G	A	40	TGCAGGAATGTAAGGAAGGCTGAGATATTTGCCAGGGGTCGGCCCGGGGTCAGGCGTCTCACTGCCAGCTTCAATT
4273	LN590678.1	9981668	A	T	15	TGCAGGAGTCCACTTAACAAACGAGGGTACAACCATCGGGAATGCGCAGACAGTCTGGCCTTTTCAATGAACCTGT
4273	LN590678.1	9981668	G	A	45	TGCAGGAGTCCACTTAACAAACGAGGGTACAACCATCGGGAATGCGCAGACAGTCTGGCCTTTTCAATGAACCTGT
4276	LN590679.1	10005672	C	T	25	TGCAGGGTTTAGCTCCAGCCTGTCTCAACACACCTGCCTGGAGGTTTCTAGTATGCCTAGTAAGAGCTTGATTAGC
4276	LN590679.1	10005672	A	T	51	TGCAGGGTTTAGCTCCAGCCTGTCTCAACACACCTGCCTGGAGGTTTCTAGTATGCCTAGTAAGAGCTTGATTAGC
4277	LN590679.1	10046826	C	G	62	TGCAGGATTATCGGAAATCTGCTTCTATTAAAGGGGAGCAAAGTCACTCTCAAAACAAGCCTGATGATTGATGGCT
4278	LN590679.1	10046829	C	T	24	TGCAGGAAACTGTCAGGGTTACCATCATCCCACCATCAGTGCCAAGTATGGGTGAGAGACATGCAGGTCACTGGCC
4282	LN590679.1	10078464	G	A	29	TGCAGGGAGACCGCGAATGACAAAAACACGCTGGGGACCGAGAAAGGGAGAGATAGATGGACGCATTGAAGTGAAG
4282	LN590679.1	10078464	T	C	31	TGCAGGGAGACCGCGAATGACAAAAACACGCTGGGGACCGAGAAAGGGAGAGATAGATGGACGCATTGAAGTGAAG
4284	LN590679.1	10114134	A	G	7	TGCAGGAGGTGGAAAATCCAAAAGACGAAAGAAAAAGAAGAGACCGGAAGAAGACGGTTCAGCTGTTGAGGTAACA
4284	LN590679.1	10114134	T	C	65	TGCAGGAGGTGGAAAATCCAAAAGACGAAAGAAAAAGAAGAGACCGGAAGAAGACGGTTCAGCTGTTGAGGTAACA
4286	LN590679.1	10121299	C	T	52	TGCAGGGCTATTAACATACAGGGAAGGAAAAACATTATCTGTCTATCTATATCTATCTATCGATAAATCTATCTAT
4290	LN590679.1	10180228	G	A	6	TGCAGGAAACAGAATCAGTTGAGGACAATTATGAATGTTACTCCATAGAAAACATTTGCTTTTTCAATCTTTAATC
4290	LN590679.1	10180228	C	A	24	TGCAGGAAACAGAATCAGTTGAGGACAATTATGAATGTTACTCCATAGAAAACATTTGCTTTTTCAATCTTTAATC
4300	LN590679.1	10512362	A	T	21	TGCAGGGCAACAACACAGAGTAAAGCCAGACAAGAAGGTCTGGATGACAGCCATTCTAAACCTTCAAATAACACAG
4300	LN590679.1	10512362	G	T	33	TGCAGGGCAACAACACAGAGTAAAGCCAGACAAGAAGGTCTGGATGACAGCCATTCTAAACCTTCAAATAACACAG
4303	LN590679.1	10590138	C	T	14	TGCAGGTAACTGCATCCGACAGCAAGGAGAAGCTTTTTATGAGCTATGTTTTGGTTTTTGGCTCTGGAAGACTGAT
4303	LN590679.1	10590138	G	A	60	TGCAGGTAACTGCATCCGACAGCAAGGAGAAGCTTTTTATGAGCTATGTTTTGGTTTTTGGCTCTGGAAGACTGAT
4305	LN590679.1	1066303	G	T	66	TGCAGGGACAAGGGGCCCACGCATTAAAAATACAGTCACAGACCCTGTGAATTACAGCAACGGCCCGGGCCAAACG
4306	LN590679.1	1066306	T	G	16	TGCAGGGCAGATGTTTGAGGACCTCAGCGGGATGACATTCCCCTTGATGACAGTCCTGCTTCCAGCTATTGGCTCT
4306	LN590679.1	1066306	T	A	25	TGCAGGGCAGATGTTTGAGGACCTCAGCGGGATGACATTCCCCTTGATGACAGTCCTGCTTCCAGCTATTGGCTCT
4310	LN590679.1	10729558	A	T	75	TGCAGGATTGAAACCAAAGATTCATCAGCGTCTTCTTTGTGTTTGTTTCTCCTCTTCTTTAGTCAGAAAACACACA
4311	LN590679.1	10729561	T	G	9	TGCAGGAAAGAATAAAGATGAACCTGAAGCTGCTCGCACACAATCTCTGATAAACACAATATAATAAAGCATACAG
4311	LN590679.1	10729561	T	A	45	TGCAGGAAAGAATAAAGATGAACCTGAAGCTGCTCGCACACAATCTCTGATAAACACAATATAATAAAGCATACAG
4317	LN590679.1	10882681	C	T	29	TGCAGGTCTAAGAGTCATTTGTTATGGCGTTTTGGAAGACAAAGAGAATTCAAGCGCTCAGGAACTCAACATAACC
4319	LN590679.1	10972245	C	G	17	TGCAGGTCAAGAAGTACCTTTTAAGCTACGCTGAGGCGTAAGAGTCCGCGGCACATGGATCTAGATTGGGATAATG
4328	LN590679.1	11355691	C	G	26	TGCAGGACAATTTAAAATAAACTAGTGAAGGCTAAAAGACAACTAAAAATGACAAGTTAGTACACACTTTAAAAGG
4336	LN590679.1	11443957	G	A	37	TGCAGGAGCAAAGCTACCATCACCATCATCCCCCTCCACTCGAGGGTCCGCTGTTACCGGTGCAGAACCGTGTAAT
4336	LN590679.1	11443957	A	G	58	TGCAGGAGCAAAGCTACCATCACCATCATCCCCCTCCACTCGAGGGTCCGCTGTTACCGGTGCAGAACCGTGTAAT
4339	LN590679.1	11451031	A	C	19	TGCAGGTACAAGAAGAACAACATCTTAATCGACCAATAAAACCCTGCTTTAGAGAACTCCTGGAAATCCTGGATTC
4339	LN590679.1	11451031	T	C	25	TGCAGGTACAAGAAGAACAACATCTTAATCGACCAATAAAACCCTGCTTTAGAGAACTCCTGGAAATCCTGGATTC
4350	LN590679.1	11645318	T	G	68	TGCAGGGTTTAGCTCCAACCCTAATTAAACACACCCAAACCATCTAGGTCTTCAGGATTACTTAAAAAGGCTAGGC
4361	LN590679.1	11948369	C	A	30	TGCAGGATGGCCTGAGGGTGAAGATATTTAAATTTTTGGAGTGAACTAGTCCTTTAAGTTGTATTATATCGGCCTT
4367	LN590679.1	12180413	G	A	40	TGCAGGATGATTTTGGGGGCTAGACTGACGCTAGTCTCGCATAGAAAACCCTCAGACTGAAGGTCTGGAATTGCTT
4369	LN590679.1	12234765	C	T	30	TGCAGGGCTGCCAAGGTAACTTGCATGTTTCTGGACCTTCCCATTGACCTACAACCTAAAGCGAGAACATCTGTTT
4369	LN590679.1	12234765	A	T	71	TGCAGGGCTGCCAAGGTAACTTGCATGTTTCTGGACCTTCCCATTGACCTACAACCTAAAGCGAGAACATCTGTTT
4372	LN590679.1	12423571	A	G	48	TGCAGGGAGAGGAGGTGGAGGGGGATAAAGATAGGAGATGGATAGCCCAAGGAAGGGATTTATGTCTGGACGGACG
4379	LN590679.1	1471196	T	C	39	TGCAGGCTCTACTTCATCGAAGCTAACTTGCACGACTGTTGGATGCACCTTTATACTTCCTGGTTGCTCACATCAC
4379	LN590679.1	1471196	A	T	54	TGCAGGCTCTACTTCATCGAAGCTAACTTGCACGACTGTTGGATGCACCTTTATACTTCCTGGTTGCTCACATCAC
4385	LN590679.1	1501892	A	G	64	TGCAGGCAGAAGCAGAACATGCCGGCTTCAGCTTTCGGAGCGCAAGAGGAAGATCGTTCTGCACACGTCGAGTGGA
4385	LN590679.1	1501892	G	T	72	TGCAGGCAGAAGCAGAACATGCCGGCTTCAGCTTTCGGAGCGCAAGAGGAAGATCGTTCTGCACACGTCGAGTGGA
4388	LN590679.1	1553814	A	T	14	TGCAGGCATCCATGTTGCTGCTGTTGACAGTGTATGCAGATTTAGTGTAGTACTTCATGTCTGCTGGTTATTTTTA
4388	LN590679.1	1553814	C	T	59	TGCAGGCATCCATGTTGCTGCTGTTGACAGTGTATGCAGATTTAGTGTAGTACTTCATGTCTGCTGGTTATTTTTA
4391	LN590679.1	1582578	G	A	29	TGCAGGGAGACCGCGAATGACAAAAACACGCTGGGGACCGAGAAAGGGAGAGATAGATGGACGCATTGAAGTGAAG
4391	LN590679.1	1582578	T	C	31	TGCAGGGAGACCGCGAATGACAAAAACACGCTGGGGACCGAGAAAGGGAGAGATAGATGGACGCATTGAAGTGAAG
4392	LN590679.1	1620078	A	G	23	TGCAGGCGTTTGAGCAGCACGTCATCGTTCTCTTGCCGCAGGCATTTAGATGGAGACCCGGTCTCATCACCTTCCA
4392	LN590679.1	1620078	A	T	65	TGCAGGCGTTTGAGCAGCACGTCATCGTTCTCTTGCCGCAGGCATTTAGATGGAGACCCGGTCTCATCACCTTCCA
4395	LN590679.1	1647805	G	A	29	TGCAGGAACCTTGCGAAGGGTTTCAGCAAGACACAGCGGAACAGCAGTTGGTGGAAGAAACCTGCAAAGAACCGCC
4404	LN590679.1	1823530	G	A	26	TGCAGGGTCTCGTCACAAGTCAAATCGTAAGACTCCTCTAAAGGCACTTTTTGTGGCTCAGTTAGAGGCTTTTTGT
4404	LN590679.1	1823530	G	C	52	TGCAGGGTCTCGTCACAAGTCAAATCGTAAGACTCCTCTAAAGGCACTTTTTGTGGCTCAGTTAGAGGCTTTTTGT
4405	LN590679.1	1823533	G	T	52	TGCAGGAACCTTGTGAAGGGTTTCAGCAAGACACAGCGGATCAACAGTTGGTGGAAGAACCCTGCAAAGAACCATC
4411	LN590679.1	2187740	A	T	73	TGCAGGAATAGTATGGGACATATGCAAGTACGCTGTTCTAAATCGTAGTTATTGATAAATTACAGTAAAATTTAAA
4415	LN590679.1	2298735	C	T	14	TGCAGGACTGAGCATAGGTGAAGGATTCAAGCACAACCTTCCTGATCCATTCATTTTCTCTGGGGTTCATTCCATC
4415	LN590679.1	2298735	A	G	30	TGCAGGACTGAGCATAGGTGAAGGATTCAAGCACAACCTTCCTGATCCATTCATTTTCTCTGGGGTTCATTCCATC
4424	LN590679.1	2479170	T	C	6	TGCAGGTTTGCAACAATATAACTGATGATTTTGGCTGAACTGTCCCGTATATGTGCTGATATTGTTCGCTGCTGTA
4424	LN590679.1	2479170	G	A	41	TGCAGGTTTGCAACAATATAACTGATGATTTTGGCTGAACTGTCCCGTATATGTGCTGATATTGTTCGCTGCTGTA
4427	LN590679.1	2521535	A	G	13	TGCAGGACGACTCGTGCTCTGAAATCGGGCCCAACTTACAGAAGTGCAGGGAGTGCCGCTCAATCCGCACCAAGAA
4429	LN590679.1	2561357	G	C	32	TGCAGGTGGTATCGGCTTTGGGGGAGAATGGACCTGCCACTGGGCCTTTGTTTCTTCTCCCCTGGACAACCGCGCT
4430	LN590679.1	2561360	G	A	75	TGCAGGGGCCGGCCCCTCTCCTGAGTGTCCCTGCACCACTCTCCAAATGATGATTAATCACGGGGGGCAAAGGGGA
4432	LN590679.1	2629142	T	C	14	TGCAGGAAACAATGTTATCAGTTATTATTATTAACAGTTAAGGAAAAAGACAGGAATGTTTAAAGTAGGAGTTGTT
4434	LN590679.1	2675048	G	T	7	TGCAGGTGTTCTCTGAGCACAGATCCATCCATATTCATTTCTGCTACATGCAGAGGACGTCTCTGTTTCCATACTT
4439	LN590679.1	2797565	C	T	16	TGCAGGCGCTACTTCATCAAAGCTAACTTGCGCTTTCCAGGATGCACTTTTATACATCCTGGCTGCTCACGTCACC
4444	LN590679.1	2901304	T	C	23	TGCAGGATAGCCTGCTTCAGATTCACCACCTTCATTCTGTCAGGTTTTTAAGCTCTAAACCAAAACATCAATTAAT
4444	LN590679.1	2901304	G	A	51	TGCAGGATAGCCTGCTTCAGATTCACCACCTTCATTCTGTCAGGTTTTTAAGCTCTAAACCAAAACATCAATTAAT
4446	LN590679.1	2903146	A	C	38	TGCAGGAGCCAAACCACGGTACAGAGCATGGCACGGCAAAGCCCAATACACTCCTCTGCCTTCCCATGGCAGCTGC
4451	LN590679.1	3016669	C	A	17	TGCAGGTTCTTCACCGCCCTGTCGGAGCTGAAACCACCCGTTTCGNNNNNNACTTGCTCTTTGTGTTGCGTTGCAC
4451	LN590679.1	3016669	T	G	65	TGCAGGTTCTTCACCGCCCTGTCGGAGCTGAAACCACCCGTTTCGNNNNNNACTTGCTCTTTGTGTTGCGTTGCAC
4452	LN590679.1	3016672	G	A	8	TGCAGGAGACTCTTAAATGCGAGCTGACCAGGACTGTGAGCGAAAGCGTCGATATGGTCTTCAGGAAGCTCTCCAT
4453	LN590679.1	3043952	G	T	37	TGCAGGTTGCAGAGATGTGAATGCATTTATATCATGATATCAATTCTTGCAAAGATTTCCTGCTCTTCCCAAAGAT
4453	LN590679.1	3043952	C	T	39	TGCAGGTTGCAGAGATGTGAATGCATTTATATCATGATATCAATTCTTGCAAAGATTTCCTGCTCTTCCCAAAGAT
4456	LN590679.1	3157932	G	A	31	TGCAGGAGTCTGAACTGGTGCTGGCGTCCACACATGAGAATCTCTCTCAAGATCTGCAAAATAAACTCCACAGCTG
4456	LN590679.1	3157932	A	T	71	TGCAGGAGTCTGAACTGGTGCTGGCGTCCACACATGAGAATCTCTCTCAAGATCTGCAAAATAAACTCCACAGCTG
4458	LN590679.1	3164922	C	G	73	TGCAGGGACGCCACCTTCAACTGCGTGTCCAGCAACTCCCGACGGATTTGCTGCGGAACAATCAATATTTAATCAA
4459	LN590679.1	3164925	G	A	37	TGCAGGACATGTCTCTTCAGCTGCTGGTCCACTCGGAGGGCAGTGACTGTCTGGAAGCCAAAGAGAAGGTGCATGT
4460	LN590679.1	3280537	A	G	17	TGCAGGTGTATTTGTTAACAGTGCTATTTAGACCTTGAGGCAGCTCTCTCATCTTTCTACAGTAATTTCTCTTCTC
4464	LN590679.1	3497410	A	G	42	TGCAGGGGTGTGACCTTTTGACTTTAAGGTCATAAGTCAAGCAGCCTAACCACTTCTGTTTTATAGTCATCAATAA
4470	LN590679.1	3947863	A	G	56	TGCAGGAATACCAGCTGTAGCGCCCCCTATAGGTGCAATGTTAATACAACTTAGTGAGCATCCGCTGAATGTCATG
4471	LN590679.1	4024132	G	C	68	TGCAGGGACCCCTAATCAATGCCCGCCTCTCGCCTTCCTCATGATCCCTCTCCTGTAGTGACCTGATGGGATCACT
4474	LN590679.1	407738	T	G	26	TGCAGGACCCTACAGGGGGATAAGGGTTTGGGGGTGTCAGGGAAAAATTATGAGGCCACAAAATGTTAATCGGTTA
4474	LN590679.1	407738	C	G	70	TGCAGGACCCTACAGGGGGATAAGGGTTTGGGGGTGTCAGGGAAAAATTATGAGGCCACAAAATGTTAATCGGTTA
4482	LN590679.1	4258208	T	C	56	TGCAGGGGCCACTGTTGTTCTGTGGATCTCTCACTCAGGGCCCCATCATTCCCTTTTATAACTAGCACCAACACCT
4483	LN590679.1	4258521	G	A	30	TGCAGGTTAAAAGATGAGCTGCATGAGGCTGGTCTGCTTAAAATCCATTATCAGTTGCATAAGTACCTTGAAAATA
4483	LN590679.1	4258521	C	T	51	TGCAGGTTAAAAGATGAGCTGCATGAGGCTGGTCTGCTTAAAATCCATTATCAGTTGCATAAGTACCTTGAAAATA
4488	LN590679.1	4296003	A	T	38	TGCAGGCTTTTAACTGGATGGCATGTGACCGTTCTGGCATTCTTAGCTAGCACTAATTTTGCATCCAAGAAACAAC
4488	LN590679.1	4296003	G	C	64	TGCAGGCTTTTAACTGGATGGCATGTGACCGTTCTGGCATTCTTAGCTAGCACTAATTTTGCATCCAAGAAACAAC
4489	LN590679.1	431126	A	G	7	TGCAGGAATAATGGTTTTAAAAGGGTGTGGAGCTAGCGATGAGGTTTCCCAAATCAGCCGGTTCATAACATTACTA
4490	LN590679.1	431129	T	C	12	TGCAGGCAAACATGTGTGGAATTCCTTTTCTAGCTGAGCAGGGCTGAGGTCAGAGAGAGAGAGAGAGATCAGTTTC
4492	LN590679.1	4319738	G	T	32	TGCAGGACTGTTTCTATTGGCCTATTATCTGTGGAAACAAATGTTAGTGGTTTAAAAAAGTTATAAAACAGATTCA
4495	LN590679.1	4398017	G	A	43	TGCAGGGTGAGACATATGCCTGTTAAAAAAAGTAAAGAAAAGTATAAAGCAGGAACTGAACACCTGAGGAAAACCA
4498	LN590679.1	4410157	T	C	62	TGCAGGGTCTAATTCGCCTTTCTGAAGGACCTTGTGTCTGTTCAGGCAAATGAAAACAGGTCCCTTGGAGTATTCA
4502	LN590679.1	4492848	A	G	65	TGCAGGTACACACAGACACATTCATAGACTGAAAGACAGACTAATTAATGTAAGAGGCTTTAATCATGGCCAGTAT
4503	LN590679.1	4493997	G	A	65	TGCAGGTACACACAGACACATTCATAGACTGAAAGACAGACTAATTAATGTAAGAGGCTTTAATCATGGCCAGTAT
4506	LN590679.1	4576691	G	T	31	TGCAGGTCCAGCAGGTTCTGTTGGCCCCAAAGGAAAGAAAGGAAGTCTAGATCCACCAGGAAAAATAAAATAAATA
4506	LN590679.1	4576691	A	G	50	TGCAGGTCCAGCAGGTTCTGTTGGCCCCAAAGGAAAGAAAGGAAGTCTAGATCCACCAGGAAAAATAAAATAAATA
4507	LN590679.1	4576694	G	T	19	TGCAGGTCCTATTTTACCTTGGTGTCCCTGTGCACCAACTAGATAAAACAACACACTACAAAATTCTATAATATTC
4507	LN590679.1	4576694	C	A	75	TGCAGGTCCTATTTTACCTTGGTGTCCCTGTGCACCAACTAGATAAAACAACACACTACAAAATTCTATAATATTC
4509	LN590679.1	4632985	C	T	55	TGCAGGTTTATTCATGATGGTAATATCCTGCAAACATGTTGATGCTAACAAGAGACATTCTGTGCAGACGTGGACA
4509	LN590679.1	4632985	G	A	63	TGCAGGTTTATTCATGATGGTAATATCCTGCAAACATGTTGATGCTAACAAGAGACATTCTGTGCAGACGTGGACA
4515	LN590679.1	5026425	G	C	16	TGCAGGAGTTCATCCCGCTCATCAGTCAGATCACCGCCAAGTTTAAGGTACAGGGCTGCACGGTTAATCAGAATAA
4515	LN590679.1	5026425	A	G	20	TGCAGGAGTTCATCCCGCTCATCAGTCAGATCACCGCCAAGTTTAAGGTACAGGGCTGCACGGTTAATCAGAATAA
4519	LN590679.1	5161920	A	G	17	TGCAGGCTCCTCTTCGCATGCTCTGATCATCTAGTGGGGGTTCGATTGGAGCCTGGAGGTCCAGGGGCCCCGTCGA
4519	LN590679.1	5161920	G	T	40	TGCAGGCTCCTCTTCGCATGCTCTGATCATCTAGTGGGGGTTCGATTGGAGCCTGGAGGTCCAGGGGCCCCGTCGA
4521	LN590679.1	5164351	T	C	49	TGCAGGGTTTGTCTTTCAATGGCATGTCCTACATTGACCTGTGCAAGAACGGCGACATCGACTACTGCGAATTGAA
4522	LN590679.1	5164354	G	A	41	TGCAGGTGTCCAATGAAGTTGGAGGGCACAGCGGGCATATAGCGCTTCTCTGTGACGATGCCCGTTTCCACATTGT
4522	LN590679.1	5164354	T	C	62	TGCAGGTGTCCAATGAAGTTGGAGGGCACAGCGGGCATATAGCGCTTCTCTGTGACGATGCCCGTTTCCACATTGT
4524	LN590679.1	5178109	A	G	33	TGCAGGAGAAAAAAGAAAGAAACCACAGAATCCGATCCAGTACTCCAGTAAGGTAGGCGTAGTGGTGTATTTGAGA
4529	LN590679.1	5268131	A	G	22	TGCAGGCTTTGTGATTTCAGCCGCTCTGCCTCTCTTTGACACGTCGTTGTCTCTCCTAATCAGTCAAACTGCTGCT
4540	LN590679.1	549328	C	T	25	TGCAGGCCTGCTTGAGCAGAGCTCGTGCTTGGGTCACTGATCTGGAGGAAATTCAGGTGAGAATAATTTTTAGCCA
4542	LN590679.1	5542367	T	A	51	TGCAGGTACATCTGTCTGAGCCTGAACTGAACATACACTGTTTAGCACTATTCCATCAAGATTAGTTTGTCTGAGT
4549	LN590679.1	577773	A	G	35	TGCAGGAACCAGTCCATGCTATTTGAAAGAAATCCACGCTATGAAAACGTCCCATTGATTGGGAGCGGTTCACCAC
4549	LN590679.1	577773	C	T	65	TGCAGGAACCAGTCCATGCTATTTGAAAGAAATCCACGCTATGAAAACGTCCCATTGATTGGGAGCGGTTCACCAC
4551	LN590679.1	578484	T	A	24	TGCAGGACCAGAGCGCTGTTAGAGAACACAGGACCTAACCACATTTCTTACTTGTTTTTTATGTAGTTTGAGATCA
4558	LN590679.1	6124316	A	G	23	TGCAGGGAGTTATGATCCAGGAAGAGGTGAGTGAGTTTAGGCATAGATACAGACTCCTCTCCAAGGTAGGTCATGG
4558	LN590679.1	6124316	G	A	38	TGCAGGGAGTTATGATCCAGGAAGAGGTGAGTGAGTTTAGGCATAGATACAGACTCCTCTCCAAGGTAGGTCATGG
4568	LN590679.1	6261567	G	A	36	TGCAGGTGTGCTGCCACAGGTGTTCTTTGTGTGTTGATTAATTGAGGCCTTTTTGTAACAGAAAGCCCTTGAAGTA
4582	LN590679.1	6589052	A	T	28	TGCAGGATCATGTTTGGAATGTGATTATTGGCCTGCTGGATTCAGAACCTGCTTCTCCGTCTCATGATATCACAAA
4582	LN590679.1	6589052	T	C	51	TGCAGGATCATGTTTGGAATGTGATTATTGGCCTGCTGGATTCAGAACCTGCTTCTCCGTCTCATGATATCACAAA
4583	LN590679.1	6589713	A	C	10	TGCAGGGAGAAATAAAACAATGCATTATTTCAAGATGATTATCCAAAGCAGGGCTCCAGACTGCGACCATTTTATG
4586	LN590679.1	6640699	G	C	11	TGCAGGAATTCCTTCTGCTGGAGGTTGTTCTCTCTCTGATGCTGAACCTCTTGGTTATGACGCTCCTCTTTAGCCA
4586	LN590679.1	6640699	C	T	65	TGCAGGAATTCCTTCTGCTGGAGGTTGTTCTCTCTCTGATGCTGAACCTCTTGGTTATGACGCTCCTCTTTAGCCA
4587	LN590679.1	6640702	C	T	38	TGCAGGCACAGATGGAAACGACTGAGCAGCAGAGGATACGAGCCAAGCAACTGAAGCAAGAGGAGGCCCAGTTACT
4587	LN590679.1	6640702	A	G	40	TGCAGGCACAGATGGAAACGACTGAGCAGCAGAGGATACGAGCCAAGCAACTGAAGCAAGAGGAGGCCCAGTTACT
4589	LN590679.1	6673169	T	C	38	TGCAGGCTTATAAGCATGACAGTATATTTTCAAACAAGTGGATACAAATATCCTCTGTGTATTTCAAGAAGTAATT
4589	LN590679.1	6673169	A	G	47	TGCAGGCTTATAAGCATGACAGTATATTTTCAAACAAGTGGATACAAATATCCTCTGTGTATTTCAAGAAGTAATT
4593	LN590679.1	6871078	T	C	11	TGCAGGTTCCTTACATGCGATATCGCCTATAGCCGGGTGATGTAATGATGCAGCAGCATGCTCGAATTTCCCGCGA
4593	LN590679.1	6871078	C	T	62	TGCAGGTTCCTTACATGCGATATCGCCTATAGCCGGGTGATGTAATGATGCAGCAGCATGCTCGAATTTCCCGCGA
4594	LN590679.1	6871081	T	A	58	TGCAGGTGGCCGATCGTTTATAGACTTTTCTCACAGCAGCTGGAATAATTAAATGTATTATTTTGATGGCGGATTA
4595	LN590679.1	6871458	C	T	10	TGCAGGTCCTTACATGCGATATCGCCTATAGCCGGGTGATGTAATGATGCAGCAGCATGCTCGAATTTCCCGCGAN
4595	LN590679.1	6871458	C	T	61	TGCAGGTCCTTACATGCGATATCGCCTATAGCCGGGTGATGTAATGATGCAGCAGCATGCTCGAATTTCCCGCGAN
4600	LN590679.1	7040214	C	T	60	TGCAGGGATGAAGGCCTCGTGATGTTCCAGATCTCTCTGGTACCGTCTCCGTCCTGTCTGCAGCTTATACCTGATC
4602	LN590679.1	7142629	C	T	39	TGCAGGAGTATTGCTCTTGAGCAGGCCACGTTCAGTGAGCCTAATGATATGTGGCCTACTTCTCATGGTAAAAAGG
4603	LN590679.1	7142632	T	G	24	TGCAGGATTTGAGCACTTGATCACTTGTGATGTGAAAGATAGTAACAATACTAAAAAGCAACAAGTAAACCGTACT
4603	LN590679.1	7142632	A	C	70	TGCAGGATTTGAGCACTTGATCACTTGTGATGTGAAAGATAGTAACAATACTAAAAAGCAACAAGTAAACCGTACT
4606	LN590679.1	7230768	C	G	56	TGCAGGATAAGCACTTAACAACTGAAGGAAGCACTGAGGGACTGCCAAGCCTTTCCCCATCCTGCTTTATGCCAGA
4606	LN590679.1	7230768	A	C	58	TGCAGGATAAGCACTTAACAACTGAAGGAAGCACTGAGGGACTGCCAAGCCTTTCCCCATCCTGCTTTATGCCAGA
4613	LN590679.1	7470273	T	C	24	TGCAGGCCAACACATAAGCACCTTTGGAGAAAACTCAAGAAGTTATCTCAAGATCCTTATACTTCATTCATTCTGT
4614	LN590679.1	7470276	A	G	6	TGCAGGGCAGAGCTGTTTTTCTCCTCATCAGTTCTGCTGTCTTTGAACTTGTCTTACATGTGACGTGAATATTAAT
4621	LN590679.1	7536028	G	A	64	TGCAGGCGGACAACGAGAGACTGCAGCATGAGTTCGACTCGCTCAAGGTGAGAGTGTGTGAGCTGAACACAGACTG
4622	LN590679.1	7536031	A	G	14	TGCAGGTCTCTGATACGATGCTCTGCTTGGCCCAGTTGTGTCTCCAGCTCTGTCTCCAGCTCTCTGCTCCCCTCTT
4623	LN590679.1	75394	T	A	11	TGCAGGCAGACTGCACTAGTTGGGCTCCGAGCTATTGCATTAAAGCTACTGGGGTCATTCAGCTGTGGATCCTGTG
4625	LN590679.1	7543178	A	T	53	TGCAGGTTTCCATTCAGTCATCTCACCTGTCCCCTGCACTCTTCTTCTCTACATGTTCATCCATTTGTTTTCTCCT
4626	LN590679.1	7543181	C	A	41	TGCAGGAAACCAACACTGAAGAAAACATGGGACATTTTTTGCCAATAAGGATTTATGGAGTGTTATAGAACTTTTT
4626	LN590679.1	7543181	G	A	61	TGCAGGAAACCAACACTGAAGAAAACATGGGACATTTTTTGCCAATAAGGATTTATGGAGTGTTATAGAACTTTTT
4628	LN590679.1	7690389	G	A	64	TGCAGGGCTTAGGAAGCCTATCTAAGTTCGGGGCACTTAAGGAGGAAATTAGAGACCAGTCGCTGCTGCACACTCT
4628	LN590679.1	7690389	C	G	65	TGCAGGGCTTAGGAAGCCTATCTAAGTTCGGGGCACTTAAGGAGGAAATTAGAGACCAGTCGCTGCTGCACACTCT
4631	LN590679.1	773799	A	G	66	TGCAGGTCAATATGGTGAGTACTACGAGTCAGCCCGGCTGAAAGCAGATCTGACTCAAGGATCAGAGGGGTCATAC
4631	LN590679.1	773799	T	A	73	TGCAGGTCAATATGGTGAGTACTACGAGTCAGCCCGGCTGAAAGCAGATCTGACTCAAGGATCAGAGGGGTCATAC
4632	LN590679.1	7933625	T	C	40	TGCAGGAGAAAATGATGAAACTCTAGAAGAGAAGTGCAAGCAAATGGTACTGCTTGATTCAATGGAAATGTCTGGT
4632	LN590679.1	7933625	A	G	51	TGCAGGAGAAAATGATGAAACTCTAGAAGAGAAGTGCAAGCAAATGGTACTGCTTGATTCAATGGAAATGTCTGGT
4633	LN590679.1	7933628	A	T	7	TGCAGGATGCTCCTCTGGCCGCCAGCTGACACAACCATATTAATCAGTCAGCCTTCTTGAGCTTTGACTTATGGTT
4633	LN590679.1	7933628	C	T	47	TGCAGGATGCTCCTCTGGCCGCCAGCTGACACAACCATATTAATCAGTCAGCCTTCTTGAGCTTTGACTTATGGTT
4635	LN590679.1	7940984	C	T	42	TGCAGGGAACATTTTGTACTTGGTGTGTGAATAAATTGTGTGCCTGTGTAATCTATTGCTTTGTATGTGTGTGTGT
4638	LN590679.1	7951290	T	C	36	TGCAGGTAACCAGGACAGAAACTAAAGGGTGTCTGACGCCATCAAGTGGCGGTAATAGGAAACTCAACTACCAGAC
4638	LN590679.1	7951290	G	T	50	TGCAGGTAACCAGGACAGAAACTAAAGGGTGTCTGACGCCATCAAGTGGCGGTAATAGGAAACTCAACTACCAGAC
4641	LN590679.1	8094528	A	G	67	TGCAGGACCCACCACCACACAGCATGGACACACTGACCCTCACTCCAGAGGCCTGGTCCCTGCCTCCGCCACCATT
4641	LN590679.1	8094528	G	A	73	TGCAGGACCCACCACCACACAGCATGGACACACTGACCCTCACTCCAGAGGCCTGGTCCCTGCCTCCGCCACCATT
4644	LN590679.1	8137405	G	T	55	TGCAGGATGCCACAGCATTCATCAGCATTCAGCTCCATATAAATGGCCTTTGTTTGTGTTATATTTCCATAGCTAA
4645	LN590679.1	8175106	A	C	29	TGCAGGCTGACACATCCAATAGTCAATCGCAGCCACTCATCCAAATGACATTTTCTGAACCTTTCTTTACACTTCT
4645	LN590679.1	8175106	C	T	64	TGCAGGCTGACACATCCAATAGTCAATCGCAGCCACTCATCCAAATGACATTTTCTGAACCTTTCTTTACACTTCT
4650	LN590679.1	8267395	A	G	53	TGCAGGTCCCTACACATTTACCCACTGACCTGAAGAGACCAGAATAGGGGACTAAAAAGACATGGAATGCAGGTTG
4650	LN590679.1	8267395	T	C	67	TGCAGGTCCCTACACATTTACCCACTGACCTGAAGAGACCAGAATAGGGGACTAAAAAGACATGGAATGCAGGTTG
4651	LN590679.1	8270261	T	G	12	TGCAGGTTTCTCTGATGCCACATATTTACTTCTAAAGTGAACTCTTTGACTTTTGTTCTATCTTATATTCTGTTTA
4651	LN590679.1	8270261	C	T	61	TGCAGGTTTCTCTGATGCCACATATTTACTTCTAAAGTGAACTCTTTGACTTTTGTTCTATCTTATATTCTGTTTA
4653	LN590679.1	8359654	C	T	36	TGCAGGACCACACCTCAGACAAAGGGTGATGAGTCCCTTATTCACACACACATATCCCCATGCAAACACAATAGGA
4658	LN590679.1	8547003	G	A	16	TGCAGGAAAACAAAAAAAGACATATTCAGCCAACTAGGATGTAGATGATGAGCGATGTGAAGTGACGTTGATTTCT
4659	LN590679.1	8635212	A	G	11	TGCAGGTGCAGGAAATAAGAAGATGACAAAGTACAGCAGGGAATTATGGATGGTGACCTCTGCTCAAACATCTGTT
4659	LN590679.1	8635212	C	T	53	TGCAGGTGCAGGAAATAAGAAGATGACAAAGTACAGCAGGGAATTATGGATGGTGACCTCTGCTCAAACATCTGTT
4664	LN590679.1	8676834	G	A	7	TGCAGGCATTGAATCGCAGTGACCCCGCTCACAGTAAGCTACCTGCCTCTGACACTGTAATTAGCTCCATCAGGCA
4665	LN590679.1	8690803	A	C	9	TGCAGGGATCTGTGCATTGATCAGTGCACACACTGTGTATGTGTTAATGAGAGCTTGTTTCAGAGATGGAGAATTG
4665	LN590679.1	8690803	A	C	29	TGCAGGGATCTGTGCATTGATCAGTGCACACACTGTGTATGTGTTAATGAGAGCTTGTTTCAGAGATGGAGAATTG
4668	LN590679.1	8697924	A	T	48	TGCAGGGGGCAACAGTGAGGTACTTCGACTTTTTCTTTGCCTGTTTTTAATCAGGGATCCAGATTAAAGTTCACAA
4675	LN590679.1	8787283	A	C	74	TGCAGGCGTTGAATCACAGTGACCCTGCTCACAGTAAGCTACCTGCCTCTGACACTGTAATTAGCTCCATCAGGCA
4677	LN590679.1	881616	T	A	13	TGCAGGTCACCTCTCCGGATGGTGCACACACCAGTGTGATAATAAAGGACGGTGTCGGAACTATTGAATCCATTGC
4678	LN590679.1	8881989	G	A	45	TGCAGGAGTCTTCTTGGTTCCAGAAACTTTTCTGCTTTTCACACTGTCCTCCCATCCTCTCAGGCGGTAGGCTGAA
4682	LN590679.1	9026868	T	A	63	TGCAGGAGGAGGATGAATTTAGGGCGAAGGAGGGGATCCATAGGGTGCACATCGGAAATAAAATGACTGAGGAAAA
4693	LN590679.1	915522	A	G	45	TGCAGGACAGGTGCAGCTGAAGCCCAAACCAGCACCCTGTGGGGAGCAGCTGGCATTATTGTGGCAGGGCCCAGAA
4696	LN590679.1	917833	C	G	10	TGCAGGAATGCAGCCACTTGCTCCAGCAGCCTAGAAGGACCTCACTGCTATTGTGCTGAAGGTACTTATTAATAGC
4698	LN590679.1	9189349	C	T	29	TGCAGGCCAAGCTTAAAGGCAGACAGGCACGGTCAGTCACAGAAGGGAAAGACAGACAGACCGAAAAGATGAAAGA
4698	LN590679.1	9189349	T	A	53	TGCAGGCCAAGCTTAAAGGCAGACAGGCACGGTCAGTCACAGAAGGGAAAGACAGACAGACCGAAAAGATGAAAGA
4700	LN590679.1	9258012	C	T	67	TGCAGGTTGGCATACAGGGTCAATTGAATGGATGGTTCAAAGGTTACAAAATCTGTATGATGTCCCTCTTCTCTTC
4708	LN590679.1	9344131	T	C	29	TGCAGGCCAAGCTCAAAGGCAGACAGGCATGGTCTGTCACAAAAGGGAAAGACAGACAGACCGAAAGATGAAAGAA
4710	LN590679.1	9346539	T	C	29	TGCAGGCCAAGCTCAAAGGCAGACAGGCATGGTCTGTCACAAAAGGGAAAGACAGACAGACCGAAAGATGAAAGAA
4719	LN590679.1	957530	C	T	51	TGCAGGACCTGCGCAGAGACCAGGACCAGTTACGCTATGACAGACACGCCACGAGAAACCTCACACCAGTAGAAAC
4719	LN590679.1	957530	C	A	66	TGCAGGACCTGCGCAGAGACCAGGACCAGTTACGCTATGACAGACACGCCACGAGAAACCTCACACCAGTAGAAAC
4720	LN590679.1	9583300	C	A	27	TGCAGGCAATTAACCTCCCACACACACCCCTCTGAAAAATTATCAGCCTATTGAGTAATTACTCATTGTAGATTAC
4720	LN590679.1	9583300	T	G	40	TGCAGGCAATTAACCTCCCACACACACCCCTCTGAAAAATTATCAGCCTATTGAGTAATTACTCATTGTAGATTAC
4727	LN590679.1	9847296	G	A	44	TGCAGGTCTGATTCGACAGGAACCTGTTTGATGGCCACAACCTGGCCTGATTCCTTGTGAATGGCTTTAAAAACAC
4729	LN590679.1	9851211	T	G	54	TGCAGGTGTGAGTTATATCAGTTTATTTCATACTCTGACATTTATAAAGGCACATTTTTACTGAACACTCTAATTT
4731	LN590679.1	9893093	A	G	7	TGCAGGAGGTGGAAAATCCAAAAGACGAAAGAAAAAGAAGAGACCGGAAGAAGACGGTTCAGCTGTTGAGGTAACA
4731	LN590679.1	9893093	T	C	65	TGCAGGAGGTGGAAAATCCAAAAGACGAAAGAAAAAGAAGAGACCGGAAGAAGACGGTTCAGCTGTTGAGGTAACA
4732	LN590679.1	9894229	C	T	43	TGCAGGGTCTGCCTTGTCATTGTCACCATTTGATTCCTGCAACCAGAACAAATATTGAAATCTACTAATAGTCTTG
4733	LN590679.1	9894232	A	C	65	TGCAGGAGTTGGGAAATCCAAAAGGAGAAAGAAAAAGAAGAGACCAGAGGAAGTCGGTTCAGCCGCTGAGGTAACA
4733	LN590679.1	9894232	A	G	72	TGCAGGAGTTGGGAAATCCAAAAGGAGAAAGAAAAAGAAGAGACCAGAGGAAGTCGGTTCAGCCGCTGAGGTAACA
4735	LN590679.1	9977621	A	G	60	TGCAGGTGAATGGTGATGACAGCTACCTGAATGCAGTGCAGAATACAGGTGAGTCAATATACGAGTCCTCTCTGTT
4735	LN590679.1	9977621	A	G	62	TGCAGGTGAATGGTGATGACAGCTACCTGAATGCAGTGCAGAATACAGGTGAGTCAATATACGAGTCCTCTCTGTT
4741	LN590680.1	1005461	C	T	15	TGCAGGACCAGGACCCGATGTTTGCTGAGGAACAGATGCAGCACATTAACTCTCTGCTCTCCAGATCAGCGTGTGT
4744	LN590680.1	10133575	A	T	66	TGCAGGCACAATATCACAGGTATACACACAAAATACTACTCAAAAGCTTCAAAAGCATGATTTTTTTTAAATGAAA
4744	LN590680.1	10133575	A	T	67	TGCAGGCACAATATCACAGGTATACACACAAAATACTACTCAAAAGCTTCAAAAGCATGATTTTTTTTAAATGAAA
4745	LN590680.1	10133578	T	C	53	TGCAGGAACTGAAACTCGTCTTTGATGCGATCACAAGAGTCTGACGTGGTGAACTTGAGCGGCTGTGTCGACTGAG
4745	LN590680.1	10133578	G	C	56	TGCAGGAACTGAAACTCGTCTTTGATGCGATCACAAGAGTCTGACGTGGTGAACTTGAGCGGCTGTGTCGACTGAG
4748	LN590680.1	10199129	C	T	30	TGCAGGAAAGTGGCGGTAAAAATGAAGACGCGCTCAGAAGAGACAGCAATAAAGAGGTGTGAAAACAGTTCTCGCT
4752	LN590680.1	10265754	T	C	27	TGCAGGAGAGAAAAGCAAAGAAATTGGCTTTATCCAACACCATCTTTACTCCGTAGAAAGTAAGTAGTACAGTAGG
4752	LN590680.1	10265754	T	G	74	TGCAGGAGAGAAAAGCAAAGAAATTGGCTTTATCCAACACCATCTTTACTCCGTAGAAAGTAAGTAGTACAGTAGG
4756	LN590680.1	10312804	T	C	69	TGCAGGATATACGCAGGTAACTGCCTCCGCTAAAGTCGCCAGCAGCCACAAATGGTCCAAGACGCATCATGGTTTC
4761	LN590680.1	10406487	C	T	37	TGCAGGGAGGAAGTAATCTCTCTCCCCACACATCGCTTGACTGTCCGTGGTCAGAGTCATCTATAGTCCAAAAGCA
4761	LN590680.1	10406487	C	G	67	TGCAGGGAGGAAGTAATCTCTCTCCCCACACATCGCTTGACTGTCCGTGGTCAGAGTCATCTATAGTCCAAAAGCA
4763	LN590680.1	10513911	A	C	36	TGCAGGGTCTGTATCAGAAAGCTGAAGCTCTCTACAATATGGGCGATTTTGAGTTTGCATTGGTCTACTATCACCG
4763	LN590680.1	10513911	A	G	45	TGCAGGGTCTGTATCAGAAAGCTGAAGCTCTCTACAATATGGGCGATTTTGAGTTTGCATTGGTCTACTATCACCG
4764	LN590680.1	10513914	A	G	62	TGCAGGAGACAGGATGGAGAAGGAGAATCATAGGTTATCTGTTAGAAGAAGCTTTTCATACAGAGCAGTTACAGTA
4765	LN590680.1	10520782	A	C	74	TGCAGGCTCTTCGTGAAGCAAGACACAGAGTGACTCAGTAAAATGAGAAACCCCTCTGCATAAAGGGCTGCAATCA
4769	LN590680.1	10786173	G	T	25	TGCAGGTTTAAACCAGTCGGGATTATCAGAACTAGCTCAAACCCATATTACCAATTGGCCATCAAATTAAAATCCA
4770	LN590680.1	10786176	G	A	73	TGCAGGAGGACTGCATTGCTTGCATGGGTGTTATGGTAAATTACAACCCTGACATATTGCCATGAGCATGCATATC
4770	LN590680.1	10786176	C	A	75	TGCAGGAGGACTGCATTGCTTGCATGGGTGTTATGGTAAATTACAACCCTGACATATTGCCATGAGCATGCATATC
4772	LN590680.1	10795749	G	A	14	TGCAGGCTTTCCACAGTAAACACGGGTCAGGTTATCTTGAAATAGATCTGTTTATATCACTATTCTTTATCAGACN
4772	LN590680.1	10795749	G	T	66	TGCAGGCTTTCCACAGTAAACACGGGTCAGGTTATCTTGAAATAGATCTGTTTATATCACTATTCTTTATCAGACN
4774	LN590680.1	10809867	A	C	66	TGCAGGGAGGTGGAGGGAGAGCAACAGAAATATGCTTAAGGTAATTGACTTACATGCTAGGACAGTATGTCCCCTG
4774	LN590680.1	10809867	T	A	69	TGCAGGGAGGTGGAGGGAGAGCAACAGAAATATGCTTAAGGTAATTGACTTACATGCTAGGACAGTATGTCCCCTG
4778	LN590680.1	10859289	A	G	20	TGCAGGGGAATTGCAGTATTGTTGCCAGATGTGTTTCATTTCATGAACAGACCCCTCTGGTCCTCTCTGTCCATCT
4778	LN590680.1	10859289	C	A	36	TGCAGGGGAATTGCAGTATTGTTGCCAGATGTGTTTCATTTCATGAACAGACCCCTCTGGTCCTCTCTGTCCATCT
4779	LN590680.1	10874758	A	C	6	TGCAGGACAGTTTGGTTCATGATGTTATATTTTAAGATGTTTCTGAAGTCTGAACAGTTTGCACAGATTTTCCTTC
4782	LN590680.1	10948628	A	G	61	TGCAGGCTGTAGAGTAATGAGGGCTTCCTTAACATAAAACACTGTAAGAATTCAATTTATGGTTAGGAAAATCTGC
4785	LN590680.1	10977147	C	T	42	TGCAGGAGAACATGTACTCTGGAAAAGAAGGAGGTCAAGAAACGAGGGGGATTTCAAAGACCTGACCCTTAAAACC
4785	LN590680.1	10977147	T	C	67	TGCAGGAGAACATGTACTCTGGAAAAGAAGGAGGTCAAGAAACGAGGGGGATTTCAAAGACCTGACCCTTAAAACC
4794	LN590680.1	11297222	C	A	7	TGCAGGTCCGGTGTGTCTCTTGTGTCAGGCAGAGCTCAGAGGTATTGTTTGGTAAGTGTTCATGTGTCTGGCTCTT
4794	LN590680.1	11297222	A	T	62	TGCAGGTCCGGTGTGTCTCTTGTGTCAGGCAGAGCTCAGAGGTATTGTTTGGTAAGTGTTCATGTGTCTGGCTCTT
4801	LN590680.1	122364	A	T	56	TGCAGGCTTTGGTCAGGAACCAGCCTGAAACTAGACAGTGTAGTCAGACACGTCACACTTATTTGAGCTGAGGAAC
4804	LN590680.1	1325311	A	C	49	TGCAGGGCAAACTTTCAGAACCACGATGAAATGGAAAAGAGCTTTGCAGCGAGAACTTACCTTCAGAGAAACAGAA
4804	LN590680.1	1325311	T	A	61	TGCAGGGCAAACTTTCAGAACCACGATGAAATGGAAAAGAGCTTTGCAGCGAGAACTTACCTTCAGAGAAACAGAA
4805	LN590680.1	1331578	A	G	44	TGCAGGGTCCAGAATTTCCTGTACAAGTTGTAGTCTATAGGAATGGTGCTACAAAATAAAAGCCCTCTGAATTAGA
4805	LN590680.1	1331578	T	C	56	TGCAGGGTCCAGAATTTCCTGTACAAGTTGTAGTCTATAGGAATGGTGCTACAAAATAAAAGCCCTCTGAATTAGA
4811	LN590680.1	1459283	G	A	60	TGCAGGGTCCAGAATTTTCTGTACAAGTTGTAGTCAATAGGAATGGAGCTACAAAACAAAGGCCTTCTCAATGACG
4811	LN590680.1	1459283	C	A	68	TGCAGGGTCCAGAATTTTCTGTACAAGTTGTAGTCAATAGGAATGGAGCTACAAAACAAAGGCCTTCTCAATGACG
4812	LN590680.1	1459286	T	G	75	TGCAGGACTATTTCAGAAACCCTGTACAGTGCTACGACAAGTTCTCATGGATGACTTTCCTTAAGGTAGGTATTTG
4814	LN590680.1	1521948	A	G	20	TGCAGGAGAGATACATTGCTATGTCAGTGAAAACCTGCTTAGGGAAAAAGCGGCGACCCACGAGAATTCAGCCCGG
4814	LN590680.1	1521948	G	A	51	TGCAGGAGAGATACATTGCTATGTCAGTGAAAACCTGCTTAGGGAAAAAGCGGCGACCCACGAGAATTCAGCCCGG
4816	LN590680.1	1585232	C	T	18	TGCAGGAAGACCTCAGTGCTTCTTTTTGTGGACAACAGCAGATTTCAGTCATAATACAGTAACCAGCAACAACCAC
4816	LN590680.1	1585232	G	T	29	TGCAGGAAGACCTCAGTGCTTCTTTTTGTGGACAACAGCAGATTTCAGTCATAATACAGTAACCAGCAACAACCAC
4817	LN590680.1	1702721	T	A	21	TGCAGGATGTGCTTTGTGCAATTTTGGCCAGGATGGACTGAATCACAGCGAATACTTGCCTCGCAGACTTGCTAAA
4818	LN590680.1	1702724	C	A	8	TGCAGGCCAATGTATTTTGTAAAAGCACAAAGTTTTGTTGATATTGTGAGTGCGCACAAATAAAAGTAGACCCTTT
4818	LN590680.1	1702724	G	T	53	TGCAGGCCAATGTATTTTGTAAAAGCACAAAGTTTTGTTGATATTGTGAGTGCGCACAAATAAAAGTAGACCCTTT
4819	LN590680.1	1740311	C	G	74	TGCAGGGCCAGCCTTATTTTTCTGTGGAGCCACAAACAGGTACAGTCATCAGTAATGATATTTTCACTGGTTCGGT
4821	LN590680.1	1834618	G	A	27	TGCAGGTAATTACAGACCTGAAAACAAGACAGATAACGACTGCATGGCAATGTGGAAAAAACAGCTTTATTACANN
4823	LN590680.1	1895803	T	C	37	TGCAGGGGCTTCAGTGCTCTTTGGATGGCCTCTAGCATCTCTATGTCTTGCCAGGTAAGAACCAGAGGTCTTGTTT
4827	LN590680.1	2107953	A	G	35	TGCAGGGCACCAATAAAATAAGGAAAAGGGTGTTCAATGGTGACAGGAGCCGTCTGATCACCTGTGCTTCAGTGGA
4827	LN590680.1	2107953	A	C	36	TGCAGGGCACCAATAAAATAAGGAAAAGGGTGTTCAATGGTGACAGGAGCCGTCTGATCACCTGTGCTTCAGTGGA
4828	LN590680.1	2125633	T	C	58	TGCAGGATCCTCACATGCGATAGCCAAGTAGCCGGGACAACTTCTTTATGTTTACAGATGTGACGTAATGACGCAG
4828	LN590680.1	2125633	G	A	64	TGCAGGATCCTCACATGCGATAGCCAAGTAGCCGGGACAACTTCTTTATGTTTACAGATGTGACGTAATGACGCAG
4831	LN590680.1	2229171	T	G	47	TGCAGGAGAAAAACATGCACAGAAACACAAGCTTTGACTGAGATAGAGCTCTCCTTCAGTGTAAGTCTATGGTAAA
4832	LN590680.1	2229174	C	T	48	TGCAGGTTCTTCTAATAGCAGCACGTCAGTTTCTTATTTGAAGAGCACTGTTTCATATTCAGTAGCCTCCACAGCT
4832	LN590680.1	2229174	C	T	53	TGCAGGTTCTTCTAATAGCAGCACGTCAGTTTCTTATTTGAAGAGCACTGTTTCATATTCAGTAGCCTCCACAGCT
4833	LN590680.1	2235087	T	G	47	TGCAGGAGAAAAACATGCACAGAAACACAAGCTTTGACTGAGATAGAGCTCTCCTTCAGTGTAAGTCTATGGTAAA
4834	LN590680.1	2235090	C	T	48	TGCAGGTTCTTCTAATAGCAGCACGTCAGTTTCTTATTTGAAGAGCACTGTTTCATATTCAGTAGCCTCCACAGCT
4834	LN590680.1	2235090	T	C	53	TGCAGGTTCTTCTAATAGCAGCACGTCAGTTTCTTATTTGAAGAGCACTGTTTCATATTCAGTAGCCTCCACAGCT
4835	LN590680.1	2361303	C	G	18	TGCAGGAGGCGCCAGTGCCCGTTTTAAATTCATTGCGCGCCCTCTAGAGCTCTAATGTTGTCATGGCAGGTTAAAA
4835	LN590680.1	2361303	T	G	58	TGCAGGAGGCGCCAGTGCCCGTTTTAAATTCATTGCGCGCCCTCTAGAGCTCTAATGTTGTCATGGCAGGTTAAAA
4843	LN590680.1	2518899	C	A	60	TGCAGGTCTGTCGGGTAGTTTTGTGTTTCTGTGCTTTCTCTGAGTGAGTCATTATTTGACCGTACACAAGCTCATG
4848	LN590680.1	2628015	G	A	14	TGCAGGGTCACACCGGTGGGAGGGCTTGGGACGGCTGCAGAAAGACAAGACTTAGTTTAGCCCAACAATCATTCAA
4849	LN590680.1	2687602	T	C	29	TGCAGGAGAAAATCTCATTATTCCAGGCCCTGATCTCTGTGTGAAGGGCAGAATAGCAACTATGGCTCAAGCTGAA
4849	LN590680.1	2687602	T	C	71	TGCAGGAGAAAATCTCATTATTCCAGGCCCTGATCTCTGTGTGAAGGGCAGAATAGCAACTATGGCTCAAGCTGAA
4850	LN590680.1	2687605	T	C	62	TGCAGGTGATTATATGGAGCAGTCAGCCTGAAAGGCTATGATCCTCTGGGATGTTCACTCTTCAGGTCTGGACACC
4855	LN590680.1	2878088	A	G	46	TGCAGGCATTTTTCTCATGATTAACGGCAAGGCCTACTGAAAATACAGCGTAGGTCTCTGAAGGAGATGCACGTGT
4856	LN590680.1	2878091	T	A	19	TGCAGGATATTAGAAATGATGGCCAAAAAGGAAAAAACCCAGTGTGAGGCGTGACGACACACACTCACTGACTAAT
4856	LN590680.1	2878091	G	A	30	TGCAGGATATTAGAAATGATGGCCAAAAAGGAAAAAACCCAGTGTGAGGCGTGACGACACACACTCACTGACTAAT
4857	LN590680.1	2891702	T	C	53	TGCAGGTATCACCGTGAGTACAGTAGACTTCAGAAATGTCATGAAACCTTACCCGTTTAATCCCAAATTTTGTGTT
4861	LN590680.1	3019479	C	G	27	TGCAGGATTTTTCTGAAGAACAGCAGGCAGTTTAACCGTTCAAGTCAAGTTAAGTCACCTTTATTTATATAGTGCT
4861	LN590680.1	3019479	C	T	58	TGCAGGATTTTTCTGAAGAACAGCAGGCAGTTTAACCGTTCAAGTCAAGTTAAGTCACCTTTATTTATATAGTGCT
4862	LN590680.1	3019482	C	T	8	TGCAGGGCCCACAAATTCTGGTTTTCCAGCATCTTTTGCATATTTGAACCCTTTCCAGCAATGACTGATTTTGAGT
4862	LN590680.1	3019482	A	T	67	TGCAGGGCCCACAAATTCTGGTTTTCCAGCATCTTTTGCATATTTGAACCCTTTCCAGCAATGACTGATTTTGAGT
4863	LN590680.1	3066476	T	C	21	TGCAGGTGCCAAATCAAAGCACTTATCATGTTAAGAGGCCGTCCTGCTTTAACAGCAGGTGGTGAACTGATGGCTT
4869	LN590680.1	3259950	C	A	12	TGCAGGCTGGGCCACAGGAAGTTAAGCCAGGCACATGGTTTCTGTTTCCTGTCTCTCTACACTGTATCTCTCCTTT
4869	LN590680.1	3259950	T	C	64	TGCAGGCTGGGCCACAGGAAGTTAAGCCAGGCACATGGTTTCTGTTTCCTGTCTCTCTACACTGTATCTCTCCTTT
4871	LN590680.1	3304642	C	T	40	TGCAGGTTCAATTACGTGTGTGAATAAGATATAGCTACGATGGGCTGAAACTGATGGCTTTTGAAAGAAAACAAAT
4871	LN590680.1	3304642	A	G	43	TGCAGGTTCAATTACGTGTGTGAATAAGATATAGCTACGATGGGCTGAAACTGATGGCTTTTGAAAGAAAACAAAT
4872	LN590680.1	3304645	A	C	43	TGCAGGGTGTTGTATGCAAGAGTCATACATTTTTCATTAACCCACACAGACCAACAGCCAAATTAGATCTTGCCTG
4877	LN590680.1	3467494	T	C	51	TGCAGGACAAGTAAGTGCTCTTGCTTTAAGGGTCATACTTTACTGTAAGTCTATATTCTGCTGTAACTGTGCTTCT
4878	LN590680.1	3467497	T	C	61	TGCAGGCTTGTAGAAATGCATAATGGTATGTTTAGTTGTAAAGGAGTTTAGCAGCCACTCTCTACAAACCCAAATA
4883	LN590680.1	3547756	G	A	8	TGCAGGGAATGCCCTAATTATTGTTTGATCTCAAAGNTTTTTGGGGGAGGGCATAAACAAAAATGTTTAACAGGTT
4883	LN590680.1	3547756	C	T	14	TGCAGGGAATGCCCTAATTATTGTTTGATCTCAAAGNTTTTTGGGGGAGGGCATAAACAAAAATGTTTAACAGGTT
4885	LN590680.1	3702081	G	C	38	TGCAGGCTGGCGAAGGCGTTGGGCTCCAGCGTGTTGATCAGGTTCTCGCTCAGATCCAGCTCCTCCAGACGCGGGT
4885	LN590680.1	3702081	G	A	47	TGCAGGCTGGCGAAGGCGTTGGGCTCCAGCGTGTTGATCAGGTTCTCGCTCAGATCCAGCTCCTCCAGACGCGGGT
4887	LN590680.1	389264	C	A	9	TGCAGGGAACAACTGTTTTTGTGCCTGGCTGTTCTGGTGGTCAGTGCTCTGTAGCGCTAACCAGAAGGAAACAGTT
4888	LN590680.1	4039877	G	A	50	TGCAGGCAGAAGTTTCATTATGTTGAATCTGAGCTCTTAACATGCACACAGACCAAAGCGATTTCTGTGTTGGGTG
4890	LN590680.1	4089431	C	T	50	TGCAGGGAGTTGTCGTCTGTGGGTTCGAGAACGGCCACTTCCTGCGCCAGTGTGAAGGCTTCATCCTGTTTTCCTG
4893	LN590680.1	4157420	A	G	61	TGCAGGTGGGCTACCAGACCCGGGAGGTGACGTGTGTTCACCGAAGCGGAAGCACAGCGGCACTCAGGTCAGCCTC
4896	LN590680.1	4313395	C	A	58	TGCAGGCAGCACCCGTCCATAATCCAATCTGGTGCTGACTTCTGCCTTCACTAACACACATTTAAGCTCTCATGAA
4899	LN590680.1	4329128	C	G	45	TGCAGGATCAATGGTGAATTCTGAACTCTCTGGTCTAACTCAGAAGGAACCTGATCAATGTGTAGGGTCCAAATCT
4899	LN590680.1	4329128	C	G	68	TGCAGGATCAATGGTGAATTCTGAACTCTCTGGTCTAACTCAGAAGGAACCTGATCAATGTGTAGGGTCCAAATCT
4903	LN590680.1	4557363	T	C	13	TGCAGGTTGAGTCTGATTGGATGCAGAGATTGTGGCAGGTGCGGTCCAGTTCAGCATCAGACGGTCAGCGAGCGGA
[truncated: 22,833 more rows]
