# Supplementary material for: Accuracy of Genomic Evaluations of Juvenile Growth Rate in Common Carp (Cyprinus carpio) Using Genotyping by Sequencing
Source: Front Genet. 2018 Mar 13;9:82. doi: 10.3389/fgene.2018.00082 (PMC5859378; doi:10.3389/fgene.2018.00082)
Supplement: TABLE S3 — Linkage map of common carp. [file Table_3.CSV]

Id	LG	Pos
18812	1	0
18432	1	5.14
5651	1	5.21
40322	1	5.27
40321	1	5.35
12888	1	5.41
30818	1	5.56
20120	1	5.7
37270	1	5.89
6050	1	7.33
18813	1	7.92
20262	1	8.42
23619	1	8.83
30784	1	9.29
13972	1	9.77
21216	1	10.38
3071	1	11.2
34201	1	11.58
20068	1	12.21
33088	1	12.47
13152	1	12.51
18814	1	12.57
37152	1	12.96
22015	1	13.18
33090	1	13.55
33087	1	14.29
34202	1	15.26
37924	1	16.21
33089	1	16.47
22013	1	16.61
31000	1	18.4
13144	1	22.74
30284	1	23.23
43195	1	23.27
13143	1	23.33
30999	1	23.41
32899	1	23.82
31289	1	23.99
30791	1	24.25
21624	1	24.47
26897	1	26.69
10520	1	26.88
8635	1	27.23
36574	1	27.66
32342	1	28.47
23558	1	28.5
23562	1	28.56
8634	1	28.66
22039	1	28.71
42693	1	28.71
29754	1	28.72
12915	1	28.85
37084	1	29.42
22055	1	30.65
15298	1	30.97
10860	1	31.45
22061	1	31.6
22063	1	31.65
28750	1	31.72
13342	1	32.1
36116	1	32.25
27917	1	32.63
7941	1	32.7
19587	1	32.76
22098	1	33.66
13825	1	34.14
22101	1	34.27
23528	1	34.28
39658	1	34.35
22103	1	34.35
22044	1	34.35
28749	1	34.35
8703	1	34.35
25842	1	34.55
13555	1	35.16
22099	1	36.57
23272	1	36.59
23563	1	36.69
24940	1	36.83
13847	1	37.02
13504	1	37.2
13929	1	37.33
39508	1	37.65
11790	1	37.68
22121	1	37.68
9692	1	37.93
39512	1	38.39
40027	1	38.7
22158	1	38.99
10613	1	39.16
13920	1	39.27
22077	1	39.43
9691	1	39.56
13931	1	39.61
37955	1	39.8
13733	1	39.91
24941	1	39.92
33450	1	39.99
32450	1	40.04
13984	1	40.04
13736	1	40.08
22160	1	40.12
13921	1	40.12
37958	1	40.12
22109	1	40.3
23273	1	40.38
33451	1	40.59
22123	1	40.6
39513	1	41.05
13930	1	41.08
13841	1	41.15
37956	1	41.52
26894	1	42.22
38644	1	43.02
21447	1	43.18
37198	1	43.21
38094	1	43.37
13729	1	43.38
29753	1	43.39
22403	1	43.39
38008	1	43.44
22170	1	43.44
22169	1	43.44
38642	1	43.98
22163	1	44.3
22165	1	44.31
14058	1	44.36
22164	1	44.43
38638	1	44.45
10001	1	44.96
22194	1	45.18
22179	1	45.24
13540	1	45.3
22197	1	45.36
24217	1	45.69
22195	1	46.13
22196	1	46.51
36020	1	46.9
21580	1	47.01
25976	1	47.63
4327	1	47.97
34999	1	48.13
13578	1	48.27
18888	1	48.3
36830	1	48.3
22293	1	48.45
28466	1	48.59
28456	1	48.6
36831	1	48.81
4326	1	48.87
4325	1	48.87
37405	1	50.56
25483	1	50.98
25476	1	51.05
39083	1	51.05
32789	1	51.05
28447	1	51.05
33908	1	51.05
28467	1	51.05
37406	1	51.05
33909	1	51.05
33922	1	51.19
39082	1	51.44
21629	1	51.98
37807	1	51.98
25474	1	51.98
25475	1	52.03
15674	1	52.17
33796	1	52.51
21631	1	52.74
21658	1	53.91
29116	1	54.17
20585	1	54.17
21762	1	54.17
29823	1	54.17
21285	1	54.22
37804	1	54.22
21626	1	54.22
33896	1	54.48
22149	1	54.96
33032	1	55.02
41608	1	55.06
29117	1	55.1
41496	1	55.1
34525	1	55.11
20586	1	55.9
5460	1	56.39
13659	1	56.48
13680	1	56.51
13679	1	56.87
28446	1	57.52
38352	1	58.16
13656	1	58.16
38353	1	58.17
30449	1	58.57
21750	1	58.95
27736	1	59.04
13669	1	59.06
11016	1	59.31
39611	1	59.54
27737	1	59.66
1084	1	59.7
21749	1	59.71
1085	1	59.73
20400	1	60.51
21625	1	60.57
18887	1	60.84
1087	1	61.17
712	1	61.53
21739	1	61.55
29591	1	61.58
21284	1	61.64
29955	1	61.87
29952	1	62.26
734	1	62.43
29948	1	62.45
29185	1	62.57
20399	1	62.84
4779	1	62.84
21785	1	62.85
21738	1	62.89
29484	1	62.98
10257	1	63.06
15297	1	63.43
41208	1	63.75
715	1	63.99
30446	1	64.08
21717	1	64.08
732	1	64.24
38567	1	65.33
35187	1	66.13
21720	1	66.49
37930	1	66.84
40691	1	67.28
28927	1	67.73
35186	1	67.81
5729	1	68.36
27475	1	68.47
11283	1	68.48
40690	1	68.62
36901	1	68.72
33028	1	68.84
39926	1	68.87
33031	1	68.88
362	1	69.2
35451	1	69.27
11282	1	69.75
7472	1	69.97
34018	1	69.97
5435	1	70
41651	1	70.21
41741	1	70.46
29162	1	70.62
7889	1	70.89
4703	1	70.93
32954	1	70.98
13626	1	71.05
28929	1	71.12
21775	1	71.17
36278	1	71.21
29166	1	71.22
36274	1	71.25
22294	1	71.3
4705	1	71.37
36276	1	71.52
13623	1	71.94
10421	1	72.31
28678	1	72.31
21776	1	72.31
4816	1	72.32
28676	1	72.63
12750	1	72.77
27272	1	73.64
17086	1	74
33208	1	74.08
13624	1	74.12
27479	1	74.39
21891	1	74.73
38758	1	75.38
34724	1	75.8
21937	1	76.01
33330	1	76.12
38592	1	76.52
32001	1	76.56
7471	1	76.65
33211	1	76.94
21934	1	77.5
39578	1	77.61
13485	1	77.81
36406	1	78.52
27906	1	78.74
41334	1	79.46
6952	1	79.48
1894	1	79.55
18302	1	79.63
33910	1	79.71
17083	1	79.79
32000	1	79.79
36249	1	79.84
16096	1	79.91
1893	1	79.96
40837	1	80.76
36772	1	80.83
11921	1	81.02
15029	1	81.31
28213	1	81.4
7852	1	81.49
7849	1	81.61
15557	1	81.7
34595	1	81.82
34594	1	81.83
13482	1	82.01
33209	1	82.01
13486	1	82.02
7853	1	82.03
33911	1	82.51
6013	1	82.57
41751	1	82.62
21863	1	82.65
28214	1	82.75
38566	1	83.28
19828	1	83.82
40836	1	83.84
28223	1	83.9
11491	1	83.98
5532	1	84.15
21185	1	84.45
1950	1	84.57
25787	1	84.67
27062	1	84.83
21978	1	84.92
37036	1	85
19829	1	85.02
12323	1	85.2
25159	1	85.28
33891	1	85.38
29096	1	85.49
28000	1	85.62
16094	1	85.66
19606	1	85.68
20328	1	85.71
25786	1	86.34
23282	1	86.92
41507	1	87.01
38805	1	87.07
31031	1	87.16
8536	1	88.05
17084	1	92.51
27477	1	96.2
9211	1	101.47
5095	2	0
27602	2	0.04
20976	2	0.16
34616	2	1.26
12997	2	1.32
36386	2	2.28
34073	2	3.68
32820	2	6.64
23797	2	7.35
34074	2	11.09
13275	2	12.11
7438	2	12.15
30040	2	12.16
11725	2	12.18
18773	2	12.19
3583	2	12.3
11149	2	12.39
19563	2	12.57
41871	2	13.1
35136	2	13.5
32592	2	14.16
11726	2	14.47
30561	2	14.63
15332	2	14.77
30559	2	14.91
28296	2	15.24
14835	2	15.42
14834	2	15.42
13576	2	15.43
33972	2	15.72
14778	2	16.06
13575	2	16.73
26368	2	16.83
14340	2	16.85
13573	2	16.88
15331	2	17.33
40003	2	17.71
25594	2	18.07
36376	2	18.68
40795	2	18.85
30294	2	19.14
39411	2	19.28
13574	2	19.5
14777	2	19.67
7347	2	19.9
1122	2	20
36697	2	20.06
6845	2	20.16
28287	2	20.24
40452	2	20.36
20870	2	20.37
29669	2	20.53
36375	2	20.69
23805	2	20.81
34785	2	20.84
3976	2	20.86
34390	2	20.94
23632	2	20.98
7310	2	20.98
27415	2	20.98
33197	2	21.06
40621	2	21.77
1648	2	21.8
6825	2	22.87
2607	2	23.31
15323	2	23.61
7484	2	23.83
26036	2	24.02
30431	2	24.28
40244	2	24.44
40245	2	24.44
40829	2	24.63
4155	2	24.73
27338	2	24.73
7483	2	24.78
25831	2	24.8
31163	2	24.81
27353	2	24.94
39407	2	24.96
27357	2	25.04
30432	2	25.17
33356	2	25.17
7343	2	25.72
32676	2	25.78
27341	2	25.85
6981	2	25.87
27339	2	25.9
38141	2	26.29
11102	2	26.61
17806	2	26.86
6982	2	26.88
41083	2	26.94
7126	2	26.97
32637	2	27
39410	2	27.23
39049	2	27.27
30562	2	27.49
3977	2	27.51
26038	2	27.65
7340	2	27.66
40920	2	27.68
15204	2	28.05
7342	2	28.06
32640	2	28.07
34392	2	28.07
6983	2	28.07
8066	2	28.07
16537	2	28.07
26823	2	28.11
7272	2	29.67
13062	2	29.86
7259	2	30.04
41159	2	31.3
30382	2	31.45
18729	2	31.46
15206	2	31.46
16613	2	31.48
39415	2	31.83
32501	2	31.97
34529	2	32.06
37394	2	34.24
5547	2	34.25
4232	2	34.31
30383	2	34.37
36123	2	34.82
26732	2	34.82
38650	2	34.82
14073	2	34.82
25341	2	34.83
34512	2	34.9
7452	2	34.97
30381	2	35.25
35791	2	35.63
7449	2	35.91
10872	2	36
23056	2	36.05
12738	2	36.23
5550	2	36.3
4158	2	36.52
30578	2	37.21
4227	2	37.8
7377	2	38.14
14079	2	38.17
30435	2	38.3
32872	2	38.31
15212	2	38.32
30436	2	38.32
18602	2	38.32
18967	2	38.33
39782	2	38.33
7450	2	38.34
28402	2	40.94
35788	2	41.19
12739	2	41.38
8877	2	41.67
21960	2	41.82
29736	2	42.03
12749	2	42.05
30577	2	42.12
38819	2	42.12
12746	2	42.18
17469	2	42.22
8879	2	42.29
8878	2	42.58
8873	2	42.59
12737	2	43.3
33741	2	43.47
22562	2	43.66
24585	2	43.7
37314	2	43.71
25881	2	43.74
7637	2	44.13
25880	2	44.79
29650	2	45.06
7161	2	46.42
36129	2	46.47
7430	2	47.36
7153	2	48.98
29772	2	49.04
7152	2	49.05
26098	2	49.09
15324	2	49.1
7399	2	49.17
41379	2	49.18
7160	2	49.42
5503	2	50.22
28401	2	50.48
39220	2	50.53
5501	2	50.6
7401	2	51.08
7400	2	51.09
7149	2	51.32
7441	2	51.35
19959	2	51.69
30679	2	52.32
39392	2	53.34
7325	2	53.57
16071	2	53.62
7228	2	53.74
22162	2	54.29
14023	2	54.51
29047	2	54.67
31209	2	54.79
14022	2	55.11
22811	2	55.2
39221	2	55.34
36259	2	55.58
29050	2	55.68
15227	2	55.92
38146	2	55.95
26871	2	56.02
39226	2	56.02
42012	2	56.02
38145	2	56.02
7442	2	56.02
29759	2	56.56
7701	2	56.72
7702	2	56.83
29773	2	56.96
29756	2	57.52
29760	2	57.7
29755	2	57.78
15225	2	57.88
7692	2	58.3
23923	2	59.76
7103	2	59.94
36023	2	60.19
15387	2	60.19
41518	2	60.19
36024	2	60.25
36022	2	60.3
8290	2	60.42
7324	2	60.57
7683	2	60.63
7695	2	60.64
18966	2	60.66
40660	2	61.09
36021	2	61.69
23537	2	62.56
23540	2	62.69
7108	2	62.74
15385	2	63.2
39227	2	63.61
5212	2	63.86
27115	2	63.87
7158	2	63.87
21173	2	63.94
23533	2	64.16
7650	2	65.94
26278	2	66
5211	2	66.22
7654	2	66.3
34035	2	66.51
7197	2	67.57
14163	2	67.65
35578	2	67.79
7167	2	67.79
15495	2	67.8
7641	2	67.8
32546	2	67.83
7648	2	67.86
13548	2	68.03
7716	2	68.37
7734	2	68.39
7647	2	68.41
15386	2	68.47
7587	2	68.83
35582	2	69.19
24333	2	69.19
41458	2	69.2
7706	2	69.3
7640	2	69.64
1488	2	69.72
7128	2	69.8
17780	2	70.11
7707	2	70.17
7553	2	70.8
35587	2	70.81
25400	2	70.92
9655	2	71.05
16630	2	71.07
38690	2	71.07
7166	2	71.07
38693	2	71.09
26329	2	71.28
16428	2	71.57
7666	2	71.97
9779	2	72.04
22167	2	72.06
39964	2	72.1
7552	2	72.13
7606	2	72.21
7605	2	72.23
7592	2	72.43
25460	2	72.43
19848	2	72.44
22168	2	72.46
7550	2	72.66
7557	2	72.66
7627	2	72.69
30246	2	72.77
7625	2	72.88
38199	2	72.89
30249	2	73.05
10324	2	73.05
34442	2	73.25
26312	2	73.35
28882	2	73.47
15023	2	73.59
7177	2	73.62
37273	2	73.75
1500	2	74.41
41459	2	74.79
26328	2	75.33
16022	2	75.8
34890	2	75.84
35355	2	76.31
24334	2	77.25
7886	2	77.79
20285	2	77.92
24670	2	78.13
7733	2	78.4
12790	2	78.75
29838	2	80.96
29837	2	81.12
26538	2	81.17
34444	2	81.2
26539	2	81.29
35356	2	81.37
26542	2	81.51
26540	2	81.59
38696	2	81.77
7590	2	81.77
38695	2	81.77
10567	2	83.81
32332	2	84.26
30471	2	84.58
25628	2	84.66
10566	2	85.12
24470	2	85.84
7318	2	86.39
23274	2	86.77
7317	2	86.89
4359	2	86.98
15517	2	87.35
7888	2	88.03
21175	2	88.63
21583	2	89.66
12395	2	90.38
25551	2	91.01
35174	3	0
37173	3	1.2
20112	3	1.79
7530	3	1.85
20172	3	1.89
12952	3	2.22
38846	3	2.54
20111	3	2.68
44328	3	3.04
2459	3	3.4
29004	3	4.58
42340	3	4.69
25558	3	5.63
12896	3	5.73
39338	3	5.85
29001	3	5.98
6830	3	6
12891	3	6.11
28472	3	6.12
25557	3	6.18
26503	3	6.93
25026	3	7.61
24328	3	8.08
28229	3	8.35
8114	3	8.86
27591	3	9.09
28131	3	9.12
43459	3	9.2
34264	3	9.29
20110	3	9.45
15281	3	9.6
15300	3	9.92
26505	3	10.28
12893	3	10.29
28503	3	10.35
8791	3	10.41
25559	3	10.49
18309	3	10.6
40853	3	10.89
26504	3	10.91
7899	3	11.01
40854	3	11.51
31942	3	12.32
8570	3	13.28
32158	3	13.87
23922	3	13.87
27592	3	13.88
15435	3	13.89
15464	3	15.1
40856	3	15.4
26502	3	15.47
40855	3	15.47
32159	3	15.48
8569	3	16.24
10751	3	16.46
7616	3	16.68
34412	3	16.79
2031	3	17.18
7617	3	17.36
15439	3	17.44
15445	3	17.44
39645	3	17.44
7284	3	17.44
15443	3	17.92
41426	3	18.13
36051	3	18.27
41862	3	18.39
34411	3	18.68
6288	3	18.68
15463	3	18.68
7621	3	18.69
24326	3	18.69
15437	3	18.71
30733	3	18.76
15004	3	18.77
42245	3	18.93
34748	3	19.39
32005	3	19.42
24323	3	19.91
24325	3	20.36
39533	3	20.96
3226	3	21.02
2828	3	21.3
7743	3	21.67
34747	3	22.09
34746	3	22.13
9330	3	22.2
6810	3	22.26
15312	3	22.47
26282	3	22.65
1284	3	22.74
15486	3	22.8
7744	3	22.96
7116	3	23.05
31845	3	23.05
15480	3	23.17
39965	3	23.17
29912	3	23.17
34410	3	23.17
11349	3	23.17
39531	3	23.54
29913	3	24.49
27043	3	25.33
31846	3	25.33
20680	3	25.33
15483	3	25.34
15477	3	25.5
15478	3	25.77
33803	3	27.29
26281	3	27.3
7292	3	27.47
27042	3	27.76
30910	3	28.24
26289	3	28.37
26283	3	28.46
20034	3	28.54
8143	3	29
26583	3	29.09
13496	3	29.61
7112	3	29.74
30915	3	29.77
29763	3	29.86
7634	3	29.89
8140	3	29.99
15384	3	30.35
8144	3	30.88
8145	3	31.25
18959	3	31.65
18949	3	31.86
25668	3	32.99
18956	3	33.2
3998	3	33.62
34128	3	33.67
29041	3	36.19
29774	3	36.44
15222	3	36.57
35998	3	36.74
15519	3	36.8
29764	3	36.86
6674	3	37.08
29775	3	37.41
15235	3	37.52
18960	3	37.74
29043	3	38.37
29042	3	38.48
22810	3	39.26
9132	3	40.58
7331	3	43.11
23676	3	43.23
7332	3	43.44
37013	3	43.45
23675	3	43.47
85	3	43.47
26096	3	43.47
15311	3	43.47
7165	3	44.52
7386	3	46.01
27727	3	46.16
36132	3	46.39
12281	3	46.78
15285	3	47.23
25330	3	47.23
26912	3	47.25
25335	3	47.49
11054	3	47.62
12283	3	47.74
7387	3	47.74
7385	3	47.86
33861	3	47.95
9525	3	48.29
7390	3	48.35
3499	3	48.43
30588	3	48.77
17342	3	49.15
15592	3	49.15
39124	3	49.15
41048	3	49.15
15593	3	49.18
5364	3	49.2
15370	3	49.28
5655	3	49.29
30589	3	49.45
20257	3	49.6
41413	3	50.03
20255	3	50.04
17343	3	50.04
9522	3	50.04
7330	3	50.06
39125	3	50.06
41047	3	50.06
41860	3	50.12
5658	3	50.17
39128	3	50.17
9523	3	50.18
7388	3	51.01
10749	3	52.26
14081	3	52.76
10857	3	52.77
15355	3	53.01
24844	3	53.02
14420	3	53.05
14418	3	53.48
21445	3	53.62
15270	3	53.62
15260	3	53.62
32590	3	53.7
27288	3	53.7
6252	3	53.74
33328	3	53.77
15261	3	53.78
14413	3	53.78
39821	3	53.78
30003	3	53.88
39817	3	53.9
1759	3	54
7460	3	54.35
15258	3	54.6
40841	3	54.61
8162	3	55.16
15305	3	56.21
15302	3	56.23
8161	3	56.26
8946	3	56.36
31460	3	56.42
20275	3	56.8
31457	3	56.93
8947	3	56.93
8948	3	57.01
7473	3	57.23
2246	3	57.23
41070	3	57.49
7822	3	57.64
15361	3	57.7
39114	3	57.71
38321	3	57.8
26958	3	57.8
26956	3	57.8
40968	3	57.8
41782	3	57.8
15360	3	57.93
15400	3	57.93
15625	3	57.93
15405	3	57.99
26007	3	58.05
26006	3	58.05
26024	3	58.05
6123	3	58.05
23826	3	58.05
15476	3	58.05
12884	3	58.08
31398	3	58.11
33323	3	58.11
15624	3	58.11
36131	3	58.11
7474	3	58.12
469	3	58.12
31461	3	58.12
25334	3	58.12
16572	3	58.12
14417	3	58.12
15303	3	58.12
7303	3	58.13
6122	3	58.3
41783	3	58.34
41781	3	58.35
3859	3	58.35
32030	3	58.37
15271	3	58.39
32029	3	58.67
18467	3	58.92
7307	3	59.27
40616	3	59.28
472	3	59.31
15475	3	59.49
23973	3	59.69
27686	3	59.84
15243	3	59.85
27687	3	59.86
2199	3	59.96
28274	3	60.29
474	3	60.46
9723	3	60.59
7021	3	60.88
25002	3	61.04
15503	3	61.36
27416	3	61.58
9650	3	61.58
31726	3	61.58
28276	3	61.59
7306	3	61.6
7296	3	61.66
15502	3	61.76
7295	3	61.84
19255	3	61.91
34488	3	61.94
9651	3	61.94
2198	3	61.94
7304	3	61.94
18534	3	61.94
7285	3	62.37
33127	3	63.54
6796	3	63.84
34226	3	63.91
12571	3	65.4
41177	3	66.16
21199	3	66.39
41611	3	67.01
32340	3	67.49
21147	3	67.76
25764	3	67.98
7436	3	68.26
14344	3	69
30513	3	69.22
24828	3	70.19
39163	3	70.81
40002	3	71.41
32970	3	71.99
7517	3	72.84
23798	3	73.52
19312	3	73.93
31029	3	74.12
20659	3	74.52
4875	3	75.25
31194	3	75.6
19009	3	76.21
15266	4	0
35988	4	1.46
698	4	1.69
29683	4	1.94
35989	4	2.62
37500	4	3.55
14253	4	5.04
21990	4	6.16
2004	4	6.87
6854	4	7.05
44065	4	7.26
6851	4	7.41
30227	4	7.42
6853	4	7.44
9942	4	7.47
14355	4	7.6
30226	4	9.19
42704	4	10.83
35488	4	11.64
38816	4	14
8899	4	16.87
9639	4	17.68
13831	4	18.03
24152	4	18.22
2618	4	19.4
18696	4	19.92
39707	4	20.01
30352	4	20.11
7455	4	20.25
2619	4	20.35
2616	4	20.48
13633	4	20.65
13655	4	20.67
30351	4	20.73
13126	4	20.93
21351	4	21.09
13848	4	21.19
22875	4	22.39
22174	4	25.25
37980	4	26.29
22177	4	26.46
14037	4	26.5
6465	4	26.51
35117	4	26.51
37979	4	26.67
21098	4	26.84
22084	4	26.96
7457	4	26.96
2624	4	27.06
37953	4	27.11
37952	4	27.11
22880	4	27.24
22127	4	27.25
13918	4	27.54
21107	4	27.7
13470	4	27.87
22081	4	28
22173	4	28.37
36176	4	28.58
29075	4	28.72
36177	4	28.9
29112	4	28.93
19456	4	28.99
1081	4	29.02
36173	4	29.06
37110	4	29.26
13463	4	29.28
13515	4	29.32
13510	4	29.33
2494	4	29.35
10194	4	29.35
36166	4	29.38
21655	4	29.45
40949	4	29.52
36171	4	29.59
13936	4	29.62
37968	4	29.63
2491	4	29.63
13518	4	29.68
19455	4	29.81
2493	4	29.98
27960	4	30.21
32745	4	30.22
33200	4	30.25
35126	4	30.26
22126	4	30.29
33086	4	30.62
14026	4	31.2
14009	4	31.26
20826	4	31.26
14018	4	31.26
11009	4	31.26
34858	4	31.27
22796	4	31.27
14015	4	31.27
35059	4	31.28
35061	4	31.28
38056	4	31.28
10195	4	31.29
14030	4	31.3
24482	4	31.46
36170	4	31.51
29076	4	31.54
22175	4	31.82
21615	4	32.28
38053	4	32.29
13399	4	32.29
33085	4	32.89
14032	4	32.91
24362	4	32.97
35060	4	33.21
13517	4	33.3
27958	4	33.42
21612	4	33.79
21616	4	33.87
21617	4	33.87
35056	4	33.87
21725	4	33.93
17874	4	33.98
13499	4	33.98
21613	4	33.98
22082	4	34.04
37499	4	34.06
44248	4	34.1
19788	4	34.13
37498	4	34.14
930	4	34.15
13534	4	34.15
41492	4	34.28
38637	4	34.29
21614	4	34.4
34859	4	35.01
20620	4	35.22
9411	4	35.28
40079	4	36.89
38724	4	37.28
38713	4	38.06
21737	4	38.43
29114	4	38.74
35037	4	39.42
13666	4	39.57
21950	4	39.57
16563	4	39.57
27552	4	39.57
20237	4	39.57
28980	4	39.57
21736	4	39.58
34067	4	39.63
18361	4	39.72
11720	4	39.73
1093	4	39.8
21754	4	40.17
41491	4	40.17
1092	4	40.17
15728	4	40.18
38721	4	40.31
38725	4	40.35
23986	4	40.35
32754	4	40.35
13662	4	40.35
18157	4	40.35
20612	4	40.36
21734	4	40.67
36178	4	41.13
16556	4	41.64
23984	4	41.89
23987	4	41.9
17067	4	42.08
38734	4	42.67
34248	4	43.47
18163	4	43.49
38735	4	43.64
35038	4	43.66
38731	4	43.67
35057	4	43.69
25978	4	43.91
18165	4	44.05
34253	4	44.32
18698	4	44.8
18362	4	45.14
16305	4	45.53
32755	4	47.05
32759	4	48.15
28935	4	49.88
30104	4	50.05
24066	4	50.07
30103	4	50.07
14631	4	50.6
21781	4	51.39
29477	4	51.4
21765	4	51.4
167	4	51.41
32746	4	51.45
38356	4	51.54
13704	4	52.2
12932	4	54.19
35520	4	54.21
1011	4	54.28
21870	4	54.33
33502	4	54.34
21768	4	54.34
38837	4	54.66
33270	4	54.73
9283	4	54.74
17267	4	54.74
26148	4	54.94
6054	4	55.15
4108	4	55.15
21777	4	55.16
15520	4	55.55
13557	4	55.64
16309	4	55.65
3637	4	55.66
22074	4	55.8
13560	4	56.7
13566	4	56.71
18164	4	57.07
36516	4	57.45
41343	4	57.5
39102	4	57.58
3386	4	57.66
40576	4	57.88
36252	4	57.9
21943	4	57.92
33499	4	57.93
40194	4	57.95
32749	4	57.96
736	4	57.98
21942	4	57.99
8524	4	58
36515	4	58
22047	4	59.21
39103	4	59.21
39631	4	59.21
21022	4	59.22
21771	4	59.26
12953	4	59.3
13559	4	59.34
11719	4	59.37
21871	4	59.43
21798	4	59.55
13546	4	59.73
13271	4	60.01
38162	4	60.24
31141	4	60.28
32121	4	60.45
31689	4	60.54
34696	4	60.63
27424	4	60.63
29751	4	60.64
21802	4	60.64
30599	4	60.65
21933	4	60.65
13488	4	60.66
34887	4	60.66
17559	4	60.81
35833	4	61.09
12496	4	61.26
19246	4	61.56
26961	4	61.9
33501	4	61.92
34986	4	61.92
31104	4	61.94
21021	4	61.97
39630	4	62.09
35650	4	62.1
37085	4	62.2
34984	4	62.31
5295	4	62.35
30194	4	62.55
26962	4	62.57
28715	4	63.83
38160	4	63.84
24570	4	63.84
21800	4	63.95
21778	4	63.99
13636	4	63.99
22048	4	64.07
15521	4	64.08
31770	4	64.08
34737	4	64.09
8526	4	64.13
40379	4	64.14
13751	4	64.16
4348	4	64.48
21949	4	64.61
21976	4	64.61
40594	4	64.61
28569	4	64.61
38161	4	64.62
21757	4	64.62
21803	4	64.62
13603	4	64.62
41353	4	64.62
6138	4	64.63
13752	4	64.64
8454	4	65.31
41354	4	65.91
23559	4	65.91
38159	4	65.91
35591	4	67.9
19590	4	68.22
30994	4	68.67
6130	4	69.06
40593	4	69.8
31682	4	70.58
36433	4	71.97
12846	4	72.09
27823	4	72.34
2613	4	72.42
18459	4	73.24
21207	4	73.71
22835	4	73.9
6107	4	74.54
6112	4	74.54
6106	4	74.55
24022	4	75.01
22836	4	75.48
32766	4	75.91
27824	4	76.47
41276	4	76.54
7094	4	76.64
26018	5	0
15085	5	8.54
28540	5	8.57
7644	5	8.69
9426	5	8.72
30282	5	8.73
9427	5	8.75
7643	5	8.82
15084	5	10.39
14763	5	12.36
7753	5	12.77
35085	5	12.82
14762	5	14.51
28589	5	15.99
28590	5	16
14924	5	16.12
22413	5	16.19
28587	5	16.22
36791	5	16.28
14858	5	16.4
13462	5	16.59
14833	5	16.69
36792	5	17.07
13785	5	17.56
17579	5	17.58
36789	5	17.6
1909	5	17.61
2670	5	17.89
39543	5	18.9
20128	5	19.25
13784	5	19.72
33384	5	19.72
13783	5	20.13
34976	5	20.53
6224	5	21.02
11238	5	22.13
14892	5	22.22
14920	5	22.41
14919	5	22.43
14896	5	22.51
39215	5	24.92
26022	5	25.83
26023	5	25.86
27021	5	26.12
23136	5	26.27
23135	5	26.32
23123	5	26.39
23130	5	26.88
23137	5	26.9
11234	5	26.9
24718	5	26.9
21012	5	26.91
14898	5	26.99
27020	5	27.82
41485	5	27.85
30714	5	27.85
36837	5	27.86
18067	5	27.92
18066	5	27.99
30715	5	28.16
17995	5	28.37
21829	5	28.38
28396	5	28.41
30716	5	28.42
28374	5	28.53
30731	5	28.73
14863	5	29.46
23126	5	30.05
41484	5	30.8
18182	5	31.99
11729	5	32.01
23647	5	32.03
23650	5	32.05
15540	5	32.08
16398	5	32.14
36544	5	32.15
26058	5	32.22
35049	5	32.38
37826	5	32.49
7213	5	32.5
7212	5	32.76
23119	5	33.11
35048	5	33.52
23649	5	34.07
29618	5	34.29
38173	5	34.47
25198	5	35.55
39303	5	35.63
42875	5	35.64
39310	5	35.64
2980	5	35.64
14871	5	35.64
27690	5	35.64
41114	5	35.67
14874	5	35.76
42775	5	36.31
3288	5	36.36
14873	5	36.51
16508	5	36.53
6957	5	37.22
39458	5	37.23
44133	5	37.27
32772	5	37.29
41793	5	37.56
32092	5	37.67
15173	5	38.15
44858	5	38.29
17907	5	38.63
10710	5	39.01
14855	5	39.17
17908	5	39.18
32090	5	39.19
12643	5	39.2
11293	5	39.36
36921	5	39.49
25406	5	39.53
41112	5	39.72
17766	5	39.91
17765	5	39.91
14506	5	40.39
39306	5	40.39
8701	5	40.4
36356	5	40.43
5623	5	40.51
5621	5	40.66
20482	5	41.89
18208	5	43.15
15045	5	43.7
29143	5	43.8
29144	5	43.8
10179	5	43.99
18224	5	44.07
39286	5	45.01
32480	5	45.05
18193	5	45.25
32473	5	45.35
17791	5	45.4
15136	5	45.44
27525	5	45.46
27241	5	45.47
38181	5	45.49
32475	5	45.74
17819	5	45.79
27532	5	45.9
32481	5	46.07
15011	5	46.18
29805	5	46.25
36074	5	46.52
14507	5	46.57
14505	5	46.62
39291	5	46.95
23630	5	47.06
21963	5	48.8
35419	5	49.02
7815	5	49.21
15044	5	49.33
35420	5	49.76
7813	5	50.58
15052	5	51.39
14807	5	51.68
15054	5	51.75
14822	5	52.05
15065	5	52.09
18084	5	52.1
15008	5	52.83
7812	5	53.01
34661	5	53.02
41155	5	53.04
23297	5	53.04
16766	5	53.06
27922	5	53.18
15055	5	53.62
25405	5	54.06
15118	5	54.91
15007	5	55.08
15064	5	55.21
24239	5	56.6
14984	5	56.9
34533	5	56.92
34717	5	57.04
34716	5	57.5
1586	5	58.74
3453	5	58.95
14983	5	59.31
32679	5	59.4
14707	5	59.65
14955	5	60.01
24522	5	60.01
14714	5	60.3
14960	5	60.49
14956	5	60.49
14946	5	60.49
15107	5	60.5
14949	5	60.5
23161	5	60.51
14716	5	60.51
14713	5	60.51
15143	5	60.51
14706	5	60.51
14703	5	60.51
32674	5	60.51
3454	5	60.51
3455	5	60.51
14702	5	60.51
15141	5	60.72
15069	5	60.88
18098	5	61.07
15196	5	61.08
14959	5	61.1
25783	5	61.13
14711	5	61.15
15144	5	61.79
17316	5	61.95
23157	5	62.01
38180	5	62.09
21382	5	62.2
25779	5	62.89
15137	5	63.18
16488	5	63.39
3796	5	63.79
24536	5	64.12
3795	5	64.42
35748	5	65.58
27442	5	65.64
35746	5	65.74
35744	5	65.74
21469	5	66.31
26567	5	66.58
26568	5	66.94
36130	5	67.21
27449	5	68.01
14876	5	68.1
28595	5	68.57
29176	5	71.04
23367	5	71.51
38614	5	71.57
25222	5	71.57
35600	5	71.57
21362	5	71.58
9088	5	71.58
36579	5	71.65
25234	5	71.74
1553	5	71.84
25244	5	71.92
27831	5	71.95
14845	5	71.97
15148	5	71.97
23366	5	71.97
9087	5	71.98
25245	5	71.98
29177	5	71.98
5601	5	72.35
36580	5	72.37
25246	5	72.47
9086	5	72.47
37612	5	72.68
1551	5	72.92
20027	5	72.95
21383	5	72.96
27455	5	72.97
1552	5	73.03
33589	5	73.11
33586	5	73.56
7147	5	73.79
25221	5	73.85
1550	5	73.94
41619	5	74.01
20397	5	74.05
20165	5	74.16
37921	5	74.31
7146	5	74.31
15146	5	74.64
1557	5	75.18
5602	5	75.4
1555	5	75.82
25224	5	76.45
36328	5	77.18
27490	5	77.74
30366	5	77.96
25055	5	78.18
35611	5	78.45
36318	5	78.45
25057	5	78.46
25235	5	78.64
25056	5	78.82
9857	5	78.97
15147	5	78.98
29455	5	79.48
17823	5	80.25
20029	5	81.2
40539	5	81.37
16742	5	81.39
30365	5	81.42
41814	5	81.44
8017	5	81.49
40842	5	81.56
31974	5	81.69
36181	5	81.83
17828	5	82.01
23933	5	82.7
27491	5	83.34
1848	5	83.57
31975	5	84.17
26043	5	84.86
11628	5	85.04
20440	5	85.12
28211	5	86.37
28212	5	86.56
39774	5	86.6
10461	5	86.65
41724	5	86.69
5272	5	86.71
20802	5	87.07
24854	5	87.67
24853	5	87.86
24855	5	87.87
38517	5	87.94
11995	5	88.48
1538	5	89.49
19734	6	0
30364	6	2.03
29109	6	2.8
3527	6	2.99
42784	6	3.53
31230	6	3.68
15001	6	3.77
13906	6	3.83
26409	6	3.89
26388	6	4.05
29126	6	4.17
170	6	4.24
26407	6	4.32
21231	6	4.41
21235	6	4.82
31918	6	5.29
36186	6	5.3
14990	6	5.52
31097	6	5.92
15909	6	5.93
21234	6	6.11
4870	6	6.13
31904	6	6.22
26389	6	6.32
19549	6	6.5
7858	6	6.84
15908	6	6.85
169	6	6.85
7857	6	6.85
21232	6	6.85
26406	6	6.93
41839	6	7.75
42061	6	7.8
32199	6	7.95
4857	6	7.96
28603	6	7.97
4864	6	7.99
31919	6	8.08
43632	6	8.11
19550	6	8.22
32198	6	8.31
43830	6	8.35
32937	6	8.46
40305	6	8.55
33753	6	8.57
43829	6	8.93
31966	6	9.23
31920	6	9.29
21230	6	9.33
33360	6	9.39
16758	6	9.43
31916	6	9.45
20319	6	9.95
35081	6	10.52
32487	6	11.49
18541	6	13.4
13710	6	13.79
18650	6	13.85
38124	6	13.93
38920	6	13.97
16728	6	13.98
18649	6	14.12
9187	6	14.21
23066	6	14.44
5045	6	14.45
27684	6	14.59
13904	6	14.85
31949	6	15.2
2844	6	15.5
15382	6	15.56
3602	6	15.61
20762	6	16.19
18314	6	16.48
20761	6	16.99
5044	6	17.4
18538	6	18.68
17301	6	18.69
18648	6	18.75
17723	6	18.85
28938	6	19.44
17300	6	19.56
22019	6	19.58
8297	6	19.72
13905	6	19.77
11979	6	20.32
8298	6	20.54
16727	6	20.71
11632	6	21
18651	6	21.06
11633	6	21.24
35190	6	21.24
3075	6	21.5
15544	6	21.52
18652	6	21.53
34708	6	21.57
18244	6	21.77
11634	6	22.15
38588	6	24.17
42641	6	24.33
28234	6	25.72
18278	6	26.91
33340	6	26.95
36912	6	27.01
26358	6	27.08
15142	6	27.15
18653	6	27.58
18563	6	28.01
18577	6	28.28
18277	6	28.45
5104	6	28.71
4852	6	28.9
32602	6	28.9
11773	6	29.08
36878	6	29.17
18578	6	29.45
10108	6	30.18
21619	6	30.7
26820	6	30.86
10109	6	30.92
11076	6	30.97
11070	6	30.98
18550	6	30.99
33098	6	31
11066	6	31.01
18576	6	31.12
11077	6	31.64
42498	6	31.72
11075	6	31.98
18522	6	33.04
8857	6	33.62
22729	6	33.95
33544	6	33.96
11020	6	34.13
18526	6	34.29
18525	6	34.29
4853	6	34.29
24716	6	34.53
38751	6	34.54
20653	6	34.81
4732	6	34.92
18274	6	35.19
21321	6	35.82
2653	6	35.86
12975	6	36.3
6597	6	36.32
18935	6	36.53
43227	6	36.63
42551	6	36.69
36692	6	36.76
22731	6	36.78
18529	6	36.89
12976	6	37.1
38280	6	37.25
18108	6	37.62
36678	6	37.64
9676	6	38.64
44157	6	39.03
36679	6	39.11
259	6	39.72
257	6	40.09
18508	6	40.26
22424	6	40.65
18452	6	40.71
22430	6	40.83
18531	6	40.84
16996	6	40.84
38465	6	40.84
18530	6	40.86
15522	6	41.05
18505	6	41.18
25387	6	41.48
25439	6	41.57
40218	6	41.58
4967	6	41.74
6274	6	42.17
6976	6	42.32
39653	6	42.4
18609	6	42.53
29851	6	42.89
20318	6	42.89
18346	6	42.9
4965	6	43.71
41569	6	43.77
25754	6	43.92
40191	6	44.01
18344	6	44.02
18247	6	44.02
1802	6	44.05
18477	6	44.07
6975	6	44.13
28042	6	44.14
4966	6	44.14
41473	6	44.15
28045	6	44.27
11876	6	44.48
18621	6	44.87
18246	6	44.87
18567	6	44.88
18510	6	44.91
18453	6	45.12
18523	6	45.49
55	6	45.83
18622	6	45.99
261	6	46.5
19737	6	47.01
18341	6	47.05
29350	6	47.19
29850	6	47.32
18338	6	47.66
21343	6	47.83
18561	6	47.83
8350	6	47.84
42244	6	47.88
8646	6	47.96
52	6	47.98
25390	6	48.71
36322	6	48.73
26914	6	49.16
4517	6	49.25
4507	6	49.44
34842	6	49.48
23487	6	49.68
11674	6	49.72
11833	6	49.82
26922	6	50
23486	6	50.02
53	6	50.06
4509	6	50.06
18570	6	50.06
26915	6	50.06
34843	6	50.06
23492	6	50.15
23519	6	50.2
23485	6	50.24
20038	6	50.24
30836	6	50.26
4731	6	50.5
14437	6	50.7
19392	6	51.73
18634	6	51.98
22425	6	52.03
11496	6	52.16
41474	6	52.18
25388	6	52.21
35031	6	52.4
5220	6	52.87
34764	6	52.93
10521	6	53.23
18337	6	53.54
38578	6	53.6
25391	6	53.66
11834	6	53.73
26923	6	53.77
4521	6	53.89
26067	6	54.3
26315	6	55.31
32379	6	55.37
38579	6	55.37
4525	6	55.37
18625	6	55.46
28478	6	55.62
10522	6	55.71
19738	6	55.99
22748	6	56.76
29907	6	57.04
29908	6	57.5
11211	6	58.31
18002	6	58.31
22273	6	58.34
28480	6	58.38
22744	6	58.38
21988	6	58.39
22271	6	58.39
31867	6	58.39
7092	6	58.39
741	6	58.39
11212	6	58.45
21989	6	59.05
7093	6	59.25
21987	6	59.3
31392	6	60.61
33437	6	60.67
31866	6	60.73
22437	6	60.8
4524	6	60.86
31393	6	60.95
16721	6	61.04
37445	6	61.07
38466	6	61.07
9038	6	61.35
9035	6	61.63
673	6	61.78
674	6	62.06
9039	6	62.44
30964	6	63.39
28065	6	65.33
23170	6	66.98
37134	6	67.04
2972	6	67.13
18426	6	68.41
15565	6	69.28
15035	6	69.38
39283	6	69.51
30500	6	69.58
30496	6	69.65
22090	6	73.69
6607	6	73.95
16189	6	74.24
32770	6	74.32
16188	6	74.32
18427	6	76
18429	6	76.2
18430	6	76.21
34711	6	76.34
18424	6	76.69
13743	7	0
8989	7	2.43
27950	7	3.87
13742	7	4.73
5102	7	5.23
25358	7	5.58
27399	7	5.83
33864	7	8.38
27541	7	9.73
30423	7	11.53
23183	7	13.16
30424	7	14.3
5464	7	15.58
37399	7	16.28
20081	7	16.92
3106	7	17.77
5463	7	18.62
3975	7	19.53
[truncated: 10,312 more rows]
